# Supplementary material for: A first-in-class selective inhibitor of EGFR and PI3K offers a single-molecule approach to targeting adaptive resistance
Source: Nat Cancer. 2024 Jul 11;5(8):1250–66. doi: 10.1038/s43018-024-00781-6 (PMC11357990; doi:10.1038/s43018-024-00781-6)
Supplement: Supplementary file 3 — Workbook containing Supplementary Tables 1 (structure–activity relationships leading to the prelead molecule MTX-211), 2 (evolution of MTX-531), 3 (broad kinome screening of MTX-531), 4 (testing of MTX-531 in Eurofins SafetyScreen 87 panel of enzyme and uptake assays), 5 (refinement statistics for EGFR, PI3Kγ and PPARγ X-ray crystal structures) and 6 (demographic data for PDX models). [file 43018_2024_781_MOESM3_ESM.xlsx]

## Sheet: SupplementalTable1
		Supplementary Table 1
	Compound	R1	R2	R3	X	EGFR IC50 (nM)	PI3Kα IC50 (nM)
	MTX-153	OCH3	Cl	H	N	342	26
	MTX-160	F	Cl	H	N	3.7	26
	MTX-161	H	C#C	H	N	9	21
	MTX-162	H	Cl	H	N	1.7	24
	MTX-201	H	Cl	Cl	N	2.5	0.36
	MTX-202	H	Cl	OCH3	N	3.2	21
	MTX-211	F	Cl	Cl	N	3.6	0.57
	MTX-213	F	Cl	Cl	CH	8.4	304
	MTX-511	H	C#C	Cl	N	4.9	0.42

## Sheet: SupplementalTable2
		Supplementary Table 2
	Compound	R1A	R1B	Configuration	R2	EGFR IC50 (nM)	PI3Kα IC50 (nM)
	MTX-167	H	H		H	37	25
	MTX-530	H	H		H	40	0.42
	MTX-531	C	H	R Enanitomer	Cl	15	6.4
	MTX-531S	C	H	S Enantiomer	Cl	1940	0.47

## Sheet: SupplementalTable3
Supplemental Table 3
			Percent Inhibition
Technology	[ATP] (mM)	Kinase	Assay 1	Assay 2	Average
LanthaScreen		AAK1	15	19	17
ZLYTE	10	ABL1	20	20	20
ZLYTE	5	ABL1 E255K	24	17	21
ZLYTE	10	ABL1 F317I	9	10	9
ZLYTE	10	ABL1 F317L	11	10	11
ZLYTE	5	ABL1 G250E	16	14	15
LanthaScreen		ABL1 H396P	25	30	28
LanthaScreen		ABL1 M351T	25	26	25
LanthaScreen		ABL1 Q252H	34	24	29
ZLYTE	5	ABL1 T315I	15	18	16
ZLYTE	10	ABL1 Y253F	30	32	31
ZLYTE	25	ABL2 (Arg)	23	18	20
LanthaScreen		ACVR1 (ALK2)	8	6	7
LanthaScreen		ACVR1 (ALK2) R206H	7	14	10
ZLYTE	5	ACVR1B (ALK4)	-1	-25	-13
LanthaScreen		ACVR2A	21	18	19
LanthaScreen		ACVR2B	13	8	10
LanthaScreen		ACVRL1 (ALK1)	43	34	38
LanthaScreen		ADCK3	19	27	23
ZLYTE	10	ADRBK1 (GRK2)	9	7	8
ZLYTE	10	ADRBK2 (GRK3)	3	2	3
ZLYTE	75	AKT1 (PKB alpha)	6	6	6
ZLYTE	200	AKT2 (PKB beta)	22	22	22
ZLYTE	100	AKT3 (PKB gamma)	8	8	8
ZLYTE	25	ALK	18	20	19
LanthaScreen		ALK C1156Y	16	18	17
LanthaScreen		ALK F1174L	17	17	17
LanthaScreen		ALK L1196M	4	18	11
LanthaScreen		ALK R1275Q	19	20	19
LanthaScreen		ALK T1151_L1152insT	-5	-1	-3
LanthaScreen		AMPK (A1/B1/G2)	19	6	13
LanthaScreen		AMPK (A1/B1/G3)	26	11	18
LanthaScreen		AMPK (A1/B2/G1)	20	26	23
ZLYTE	10	AMPK (A1/B2/G2)	42	41	41
ZLYTE	10	AMPK (A1/B2/G3)	33	35	34
ZLYTE	10	AMPK (A2/B1/G2)	66	60	63
ZLYTE	25	AMPK (A2/B1/G3)	35	37	36
LanthaScreen		AMPK (A2/B2/G1)	14	18	16
LanthaScreen		AMPK (A2/B2/G2)	32	25	29
ZLYTE	50	AMPK (A2/B2/G3)	23	23	23
ZLYTE	50	AMPK A1/B1/G1	22	26	24
ZLYTE	150	AMPK A2/B1/G1	19	18	18
LanthaScreen		ANKK1	11	10	11
ZLYTE	10	AURKA (Aurora A)	46	44	45
ZLYTE	75	AURKB (Aurora B)	10	4	7
ZLYTE	25	AURKC (Aurora C)	16	10	13
ZLYTE	75	AXL	90	84	87
LanthaScreen		AXL R499C	62	59	60
ZLYTE	25	BLK	57	57	57
LanthaScreen		BMPR1A (ALK3)	19	12	15
LanthaScreen		BMPR1B (ALK6)	20	13	16
LanthaScreen		BMPR2	71	65	68
ZLYTE	100	BMX	23	20	21
ZLYTE	100	BRAF	7	4	6
LanthaScreen		BRAF	12	17	15
ZLYTE	100	BRAF V599E	21	22	22
LanthaScreen		BRAF V599E	20	13	17
ZLYTE	25	BRSK1 (SAD1)	0	5	2
LanthaScreen		BRSK2	-20	-16	-18
ZLYTE	25	BTK	20	19	20
Adapta	10	CAMK1 (CaMK1)	1	3	2
ZLYTE	25	CAMK1D (CaMKI delta)	18	16	17
ZLYTE	300	CAMK1G (CAMKI gamma)	2	10	6
ZLYTE	10	CAMK2A (CaMKII alpha)	25	28	26
ZLYTE	75	CAMK2B (CaMKII beta)	14	19	16
ZLYTE	5	CAMK2D (CaMKII delta)	77	75	76
LanthaScreen		CAMK2G (CaMKII gamma)	71	78	74
ZLYTE	25	CAMK4 (CaMKIV)	10	13	11
LanthaScreen		CAMKK1 (CAMKKA)	14	-6	4
LanthaScreen		CAMKK2 (CaMKK beta)	12	21	16
LanthaScreen		CASK	0	9	4
ZLYTE	5	CDC42 BPA (MRCKA)	11	2	7
ZLYTE	5	CDC42 BPB (MRCKB)	9	4	6
ZLYTE	5	CDC42 BPG (MRCKG)	6	7	7
LanthaScreen		CDC7/DBF4	12	2	7
ZLYTE	25	CDK1/cyclin B	23	18	21
LanthaScreen		CDK11 (Inactive)	90	88	89
LanthaScreen		CDK11/cyclin C	95	91	93
LanthaScreen		CDK13/cyclin K	2	-13	-6
LanthaScreen		CDK14 (PFTK1)/cyclin Y	40	37	38
LanthaScreen		CDK16 (PCTK1)/cyclin Y	-1	5	2
ZLYTE	50	CDK17/cyclin Y	35	35	35
ZLYTE	75	CDK18/cyclin Y	14	14	14
ZLYTE	25	CDK2/cyclin A	12	8	10
LanthaScreen		CDK2/cyclin A1	10	-7	2
LanthaScreen		CDK2/cyclin E1	-1	-8	-4
LanthaScreen		CDK2/cyclin O	-2	8	3
LanthaScreen		CDK3/cyclin E1	-14	-1	-8
Adapta	10	CDK4/cyclin D1	5	-6	-1
Adapta	10	CDK4/cyclin D3	-1	-3	-2
LanthaScreen		CDK5 (Inactive)	24	21	22
ZLYTE	10	CDK5/p25	5	3	4
ZLYTE	10	CDK5/p35	13	13	13
Adapta	10	CDK6/cyclin D1	-6	2	-2
Adapta	150	CDK7/cyclin H/MNAT1	7	0	4
LanthaScreen		CDK8/cyclin C	91	93	92
LanthaScreen		CDK9 (Inactive)	10	8	9
LanthaScreen		CDK9/cyclin K	-4	-4	-4
Adapta	25	CDK9/cyclin T1	8	-11	-1
ZLYTE	500	CDKL5	7	5	6
ZLYTE	50	CHEK1 (CHK1)	18	4	11
ZLYTE	75	CHEK2 (CHK2)	19	25	22
Adapta	10	CHUK (IKK alpha)	4	11	7
ZLYTE	25	CLK1	-3	3	0
ZLYTE	25	CLK2	12	12	12
ZLYTE	150	CLK3	13	8	11
LanthaScreen		CLK4	22	27	25
ZLYTE	500	CSF1R (FMS)	16	14	15
ZLYTE	10	CSK	15	15	15
ZLYTE	5	CSNK1A1 (CK1 alpha 1)	17	22	19
ZLYTE	5	CSNK1A1L	12	14	13
ZLYTE	5	CSNK1D (CK1 delta)	27	18	23
ZLYTE	5	CSNK1E (CK1 epsilon)	34	36	35
ZLYTE	25	CSNK1E (CK1 epsilon) R178C	41	48	44
ZLYTE	5	CSNK1G1 (CK1 gamma 1)	61	69	65
ZLYTE	5	CSNK1G2 (CK1 gamma 2)	75	74	75
ZLYTE	5	CSNK1G3 (CK1 gamma 3)	66	65	66
ZLYTE	5	CSNK2A1 (CK2 alpha 1)	23	1	12
ZLYTE	50	CSNK2A2 (CK2 alpha 2)	13	11	12
Adapta	5	DAPK1	15	25	20
LanthaScreen		DAPK2	77	76	76
ZLYTE	5	DAPK3 (ZIPK)	35	28	31
ZLYTE	300	DCAMKL1 (DCLK1)	5	12	9
ZLYTE	150	DCAMKL2 (DCK2)	8	13	11
LanthaScreen		DDR1	13	9	11
LanthaScreen		DDR2	5	9	7
LanthaScreen		DDR2 N456S	53	53	53
LanthaScreen		DDR2 T654M	11	17	14
LanthaScreen		DMPK	0	-4	-2
ZLYTE	25	DNA-PK	105	99	102
ZLYTE	100	DYRK1A	12	10	11
ZLYTE	75	DYRK1B	8	6	7
LanthaScreen		DYRK2	20	10	15
ZLYTE	5	DYRK3	24	25	25
ZLYTE	5	DYRK4	3	4	4
ZLYTE	10	EEF2K	5	7	6
ZLYTE	10	EGFR (ErbB1)	96	98	97
ZLYTE	5	EGFR (ErbB1) C797S	87	91	89
LanthaScreen		EGFR (ErbB1) d746-750	98	100	99
LanthaScreen		EGFR (ErbB1) d747-749 A750P	104	94	99
ZLYTE	150	EGFR (ErbB1) G719C	94	94	94
ZLYTE	100	EGFR (ErbB1) G719S	89	89	89
ZLYTE	50	EGFR (ErbB1) L858R	96	92	94
ZLYTE	10	EGFR (ErbB1) L861Q	97	97	97
ZLYTE	10	EGFR (ErbB1) T790M	15	17	16
ZLYTE	5	EGFR (ErbB1) T790M C797S L858R	24	27	26
ZLYTE	25	EGFR (ErbB1) T790M L858R	25	32	29
LanthaScreen		EIF2AK2 (PKR)	-13	-5	-9
ZLYTE	25	EPHA1	17	18	18
ZLYTE	75	EPHA2	29	38	33
LanthaScreen		EPHA3	18	20	19
ZLYTE	100	EPHA4	58	63	61
ZLYTE	150	EPHA5	47	39	43
LanthaScreen		EPHA6	84	81	83
LanthaScreen		EPHA7	36	29	33
ZLYTE	100	EPHA8	33	36	35
ZLYTE	50	EPHB1	22	24	23
ZLYTE	75	EPHB2	66	67	66
ZLYTE	75	EPHB3	45	48	46
ZLYTE	100	EPHB4	61	67	64
ZLYTE	10	ERBB2 (HER2)	88	83	86
ZLYTE	5	ERBB4 (HER4)	57	59	58
LanthaScreen		ERN1	3	10	7
LanthaScreen		ERN2	18	15	16
ZLYTE	25	FER	25	19	22
ZLYTE	25	FES (FPS)	18	24	21
ZLYTE	25	FGFR1	17	12	14
LanthaScreen		FGFR1 V561M	6	11	8
ZLYTE	5	FGFR2	11	9	10
ZLYTE	5	FGFR2 N549H	10	10	10
ZLYTE	75	FGFR3	4	7	5
LanthaScreen		FGFR3 G697C	-16	7	-4
ZLYTE	5	FGFR3 K650E	9	6	7
LanthaScreen		FGFR3 K650M	15	18	16
ZLYTE	5	FGFR3 V555M	3	8	6
ZLYTE	150	FGFR4	10	11	11
ZLYTE	10	FGR	73	75	74
ZLYTE	150	FLT1 (VEGFR1)	11	4	8
ZLYTE	500	FLT3	21	21	21
ZLYTE	25	FLT3 D835Y	12	13	12
LanthaScreen		FLT3 ITD	10	15	12
ZLYTE	5	FLT4 (VEGFR3)	15	19	17
ZLYTE	10	FRAP1 (mTOR)	100	100	100
ZLYTE	50	FRK (PTK5)	20	25	22
ZLYTE	75	FYN	8	8	8
LanthaScreen		FYN A	7	3	5
LanthaScreen		GAK	51	56	54
LanthaScreen		GRK1	55	59	57
ZLYTE	10	GRK4	24	23	23
ZLYTE	5	GRK5	14	11	12
ZLYTE	10	GRK6	37	35	36
ZLYTE	10	GRK7	60	62	61
Adapta	25	GSG2 (Haspin)	71	87	79
ZLYTE	10	GSK3A (GSK3 alpha)	14	15	15
ZLYTE	10	GSK3B (GSK3 beta)	12	11	12
ZLYTE	25	HCK	18	21	19
ZLYTE	5	HIPK1 (Myak)	10	8	9
ZLYTE	10	HIPK2	18	18	18
ZLYTE	25	HIPK3 (YAK1)	6	2	4
ZLYTE	50	HIPK4	18	18	18
LanthaScreen		HUNK	20	17	18
LanthaScreen		ICK	49	52	50
ZLYTE	150	IGF1R	15	9	12
ZLYTE	5	IKBKB (IKK beta)	1	4	3
ZLYTE	10	IKBKE (IKK epsilon)	6	14	10
ZLYTE	25	INSR	10	6	8
ZLYTE	50	INSRR (IRR)	15	13	14
Adapta	25	IRAK1	48	51	50
LanthaScreen		IRAK3	11	14	13
ZLYTE	25	IRAK4	33	34	34
ZLYTE	5	ITK	19	26	23
ZLYTE	75	JAK1	3	-4	0
ZLYTE	25	JAK2	7	4	5
ZLYTE	50	JAK2 JH1 JH2	7	4	5
ZLYTE	50	JAK2 JH1 JH2 V617F	5	14	9
ZLYTE	10	JAK3	15	13	14
ZLYTE	75	KDR (VEGFR2)	22	26	24
ZLYTE	300	KIT	13	5	9
LanthaScreen		KIT A829P	-6	8	1
LanthaScreen		KIT D816H	19	25	22
LanthaScreen		KIT D816V	1	5	3
LanthaScreen		KIT D820E	4	8	6
LanthaScreen		KIT N822K	7	15	11
LanthaScreen		KIT T670E	-8	-6	-7
ZLYTE	200	KIT T670I	22	4	13
ZLYTE	5	KIT V559D	5	11	8
LanthaScreen		KIT V559D T670I	0	5	3
ZLYTE	5	KIT V559D V654A	8	4	6
ZLYTE	5	KIT V560G	11	16	14
LanthaScreen		KIT V654A	-7	-8	-7
LanthaScreen		KIT Y823D	14	13	14
ZLYTE	10	KSR2	10	20	15
LanthaScreen		LATS2	10	6	8
ZLYTE	50	LCK	51	43	47
LanthaScreen		LIMK1	31	16	23
LanthaScreen		LIMK2	1	1	1
Adapta	75	LRRK2	1	16	9
Adapta	50	LRRK2 FL	-1	7	3
Adapta	100	LRRK2 G2019S	14	17	15
Adapta	150	LRRK2 G2019S FL	8	9	9
Adapta	10	LRRK2 I2020T	11	9	10
Adapta	50	LRRK2 R1441C	11	2	6
ZLYTE	75	LTK (TYK1)	18	20	19
ZLYTE	25	LYN A	70	71	70
ZLYTE	25	LYN B	78	81	80
ZLYTE	100	MAP2K1 (MEK1)	28	20	24
LanthaScreen		MAP2K1 (MEK1)	2	-1	0
LanthaScreen		MAP2K1 (MEK1) S218D S222D	6	11	8
ZLYTE	100	MAP2K2 (MEK2)	-6	-9	-7
LanthaScreen		MAP2K2 (MEK2)	1	-1	0
LanthaScreen		MAP2K4 (MEK4)	25	28	26
LanthaScreen		MAP2K5 (MEK5)	7	1	4
ZLYTE	100	MAP2K6 (MKK6)	3	12	7
LanthaScreen		MAP2K6 (MKK6)	3	6	4
LanthaScreen		MAP2K6 (MKK6) S207E T211E	14	16	15
LanthaScreen		MAP3K10 (MLK2)	31	26	29
LanthaScreen		MAP3K11 (MLK3)	17	12	15
LanthaScreen		MAP3K14 (NIK)	-3	-7	-5
ZLYTE	5	MAP3K19 (YSK4)	56	49	52
LanthaScreen		MAP3K2 (MEKK2)	19	9	14
LanthaScreen		MAP3K3 (MEKK3)	2	-6	-2
LanthaScreen		MAP3K5 (ASK1)	4	-2	1
LanthaScreen		MAP3K7/MAP3K7IP1 (TAK1-TAB1)	5	7	6
ZLYTE	100	MAP3K8 (COT)	25	20	22
ZLYTE	75	MAP3K9 (MLK1)	33	25	29
LanthaScreen		MAP4K1 (HPK1)	25	25	25
ZLYTE	100	MAP4K2 (GCK)	13	11	12
LanthaScreen		MAP4K3 (GLK)	0	-5	-3
ZLYTE	10	MAP4K4 (HGK)	88	82	85
ZLYTE	50	MAP4K5 (KHS1)	4	13	9
ZLYTE	100	MAPK1 (ERK2)	1	6	4
ZLYTE	100	MAPK10 (JNK3)	7	9	8
LanthaScreen		MAPK10 (JNK3)	9	10	9
ZLYTE	50	MAPK11 (p38 beta)	-5	-6	-6
ZLYTE	10	MAPK12 (p38 gamma)	17	14	16
ZLYTE	10	MAPK13 (p38 delta)	6	6	6
ZLYTE	100	MAPK14 (p38 alpha)	18	13	15
ZLYTE	500	MAPK14 (p38 alpha) Direct	24	6	15
LanthaScreen		MAPK15 (ERK7)	74	76	75
ZLYTE	50	MAPK3 (ERK1)	6	3	4
ZLYTE	10	MAPK7 (ERK5)	24	25	25
ZLYTE	100	MAPK8 (JNK1)	5	-2	1
LanthaScreen		MAPK8 (JNK1)	-7	2	-3
ZLYTE	5	MAPKAPK2	5	-1	2
ZLYTE	200	MAPKAPK3	33	30	31
ZLYTE	10	MAPKAPK5 (PRAK)	5	8	7
ZLYTE	5	MARK1 (MARK)	9	12	11
ZLYTE	10	MARK2	5	1	3
ZLYTE	5	MARK3	14	11	12
ZLYTE	10	MARK4	-10	0	-5
LanthaScreen		MASTL	1	10	6
ZLYTE	300	MATK (HYL)	19	14	17
ZLYTE	25	MELK	100	99	100
ZLYTE	10	MERTK (cMER)	74	77	76
LanthaScreen		MERTK (cMER) A708S	62	65	63
ZLYTE	50	MET (cMet)	26	24	25
ZLYTE	25	MET (cMet) Y1235D	4	11	8
LanthaScreen		MET D1228H	32	41	36
ZLYTE	10	MET M1250T	20	18	19
ZLYTE	25	MINK1	78	80	79
ZLYTE	100	MKNK1 (MNK1)	23	17	20
LanthaScreen		MKNK2 (MNK2)	56	58	57
LanthaScreen		MLCK (MLCK2)	25	27	26
LanthaScreen		MLK4	-18	-5	-12
ZLYTE	10	MST1R (RON)	9	6	8
ZLYTE	25	MST4	7	18	13
ZLYTE	50	MUSK	11	12	11
LanthaScreen		MYLK (MLCK)	90	90	90
ZLYTE	300	MYLK2 (skMLCK)	2	1	1
LanthaScreen		MYLK4	14	11	12
LanthaScreen		MYO3A (MYO3 alpha)	49	42	46
LanthaScreen		MYO3B (MYO3 beta)	28	24	26
ZLYTE	100	NEK1	42	46	44
ZLYTE	150	NEK2	7	2	5
ZLYTE	50	NEK4	22	25	23
ZLYTE	100	NEK6	9	8	9
LanthaScreen		NEK8	-23	-11	-17
ZLYTE	100	NEK9	17	13	15
ZLYTE	10	NIM1K	10	7	8
LanthaScreen		NLK	8	2	5
ZLYTE	400	NTRK1 (TRKA)	31	36	34
ZLYTE	25	NTRK2 (TRKB)	19	16	17
ZLYTE	50	NTRK3 (TRKC)	31	31	31
Adapta	25	NUAK1 (ARK5)	24	27	26
LanthaScreen		NUAK2	52	59	56
ZLYTE	50	PAK1	7	8	7
ZLYTE	75	PAK2 (PAK65)	13	4	8
ZLYTE	100	PAK3	8	19	14
ZLYTE	5	PAK4	8	5	7
ZLYTE	10	PAK6	5	20	13
ZLYTE	5	PAK7 (KIAA1264)	6	9	8
ZLYTE	50	PASK	63	63	63
ZLYTE	10	PDGFRA (PDGFR alpha)	10	3	7
ZLYTE	5	PDGFRA D842V	9	3	6
ZLYTE	100	PDGFRA T674I	8	1	5
ZLYTE	50	PDGFRA V561D	16	18	17
ZLYTE	100	PDGFRB (PDGFR beta)	10	10	10
ZLYTE	100	PDK1	11	14	13
ZLYTE	25	PDK1 Direct	-16	-9	-12
ZLYTE	50	PEAK1	21	23	22
ZLYTE	75	PHKG1	44	43	43
ZLYTE	10	PHKG2	20	19	19
Adapta	5	PI4K2A (PI4K2 alpha)	16	7	11
Adapta	5	PI4K2B (PI4K2 beta)	25	14	20
Adapta	10	PI4KA (PI4K alpha)	31	13	22
Adapta	5	PI4KB (PI4K beta)	100	100	100
Adapta	25	PIK3C2A (PI3K-C2 alpha)	76	66	71
Adapta	10	PIK3C2B (PI3K-C2 beta)	93	96	94
Adapta	150	PIK3C2G (PI3K-C2 gamma)	100	100	100
Adapta	10	PIK3C3 (hVPS34)	100	100	100
Adapta	10	PIK3CA E542K/PIK3R1 (p110 alpha E542K/p85 alpha)	100	98	99
Adapta	100	PIK3CA E545K/PIK3R1 (p110 alpha E545K/p85 alpha)	100	100	100
Adapta	25	PIK3CA/PIK3R1 (p110 alpha/p85 alpha)	100	100	100
Adapta	75	PIK3CA/PIK3R3 (p110 alpha/p55 gamma)	100	99	99
Adapta	150	PIK3CB/PIK3R1 (p110 beta/p85 alpha)	95	96	96
Adapta	150	PIK3CB/PIK3R2 (p110 beta/p85 beta)	100	99	99
Adapta	75	PIK3CD/PIK3R1 (p110 delta/p85 alpha)	100	100	100
Adapta	25	PIK3CG (p110 gamma)	100	100	100
ZLYTE	400	PIM1	25	25	25
ZLYTE	5	PIM2	12	25	18
ZLYTE	1000	PIM3	30	20	25
Adapta	10	PIP4K2A	30	27	29
Adapta	10	PIP5K1A	71	69	70
Adapta	10	PIP5K1B	90	85	88
Adapta	10	PIP5K1C	81	80	81
LanthaScreen		PKMYT1	25	5	15
ZLYTE	50	PKN1 (PRK1)	24	24	24
LanthaScreen		PKN2 (PRK2)	16	10	13
ZLYTE	10	PLK1	37	36	36
ZLYTE	25	PLK2	12	13	13
ZLYTE	50	PLK3	-4	1	-2
LanthaScreen		PLK4	33	45	39
ZLYTE	5	PRKACA (PKA)	6	8	7
LanthaScreen		PRKACB (PRKAC beta)	28	19	24
LanthaScreen		PRKACG (PRKAC gamma)	14	16	15
ZLYTE	25	PRKCA (PKC alpha)	1	-5	-2
ZLYTE	25	PRKCB1 (PKC beta I)	9	6	7
ZLYTE	25	PRKCB2 (PKC beta II)	3	-5	-1
ZLYTE	25	PRKCD (PKC delta)	3	-20	-8
ZLYTE	10	PRKCE (PKC epsilon)	-3	2	-1
ZLYTE	25	PRKCG (PKC gamma)	17	3	10
ZLYTE	25	PRKCH (PKC eta)	-18	2	-8
ZLYTE	25	PRKCI (PKC iota)	7	0	3
ZLYTE	25	PRKCN (PKD3)	20	10	15
ZLYTE	5	PRKCZ (PKC zeta)	-1	-3	-2
ZLYTE	10	PRKD1 (PKC mu)	10	5	7
ZLYTE	25	PRKD2 (PKD2)	17	20	18
ZLYTE	25	PRKG1	1	5	3
ZLYTE	150	PRKG2 (PKG2)	16	9	13
ZLYTE	10	PRKX	12	8	10
ZLYTE	50	PTK2 (FAK)	9	10	10
ZLYTE	5	PTK2B (FAK2)	5	5	5
ZLYTE	75	PTK6 (Brk)	30	22	26
ZLYTE	100	RAF1 (cRAF) Y340D Y341D	10	17	14
LanthaScreen		RAF1 (cRAF) Y340D Y341D	41	36	39
ZLYTE	10	RET	18	19	18
ZLYTE	10	RET A883F	34	23	29
LanthaScreen		RET G691S	20	14	17
LanthaScreen		RET M918T	10	19	15
ZLYTE	10	RET S891A	25	37	31
ZLYTE	50	RET V804E	6	3	5
ZLYTE	5	RET V804L	20	19	19
LanthaScreen		RET V804M	12	26	19
ZLYTE	10	RET Y791F	36	33	34
LanthaScreen		RIPK2	67	69	68
LanthaScreen		RIPK3	80	70	75
ZLYTE	5	ROCK1	11	7	9
ZLYTE	50	ROCK2	8	9	9
ZLYTE	50	ROS1	8	0	4
ZLYTE	5	RPS6KA1 (RSK1)	68	69	69
ZLYTE	10	RPS6KA2 (RSK3)	51	50	50
ZLYTE	10	RPS6KA3 (RSK2)	82	81	82
ZLYTE	10	RPS6KA4 (MSK2)	10	13	12
ZLYTE	50	RPS6KA5 (MSK1)	14	20	17
ZLYTE	25	RPS6KA6 (RSK4)	74	76	75
ZLYTE	10	RPS6KB1 (p70S6K)	3	2	2
ZLYTE	50	RPS6KB2 (p70S6Kb)	11	17	14
ZLYTE	5	SBK1	0	9	4
ZLYTE	25	SGK (SGK1)	16	19	18
ZLYTE	50	SGK2	9	6	8
ZLYTE	10	SGKL (SGK3)	5	-2	2
LanthaScreen		SIK1	4	5	5
LanthaScreen		SIK3	20	-3	9
LanthaScreen		SLK	26	28	27
ZLYTE	50	SNF1LK2	-6	-13	-10
Adapta	10	SPHK1	0	9	4
Adapta	10	SPHK2	1	-20	-10
ZLYTE	50	SRC	20	15	18
ZLYTE	50	SRC N1	19	10	14
ZLYTE	150	SRMS (Srm)	15	25	20
ZLYTE	25	SRPK1	23	14	18
ZLYTE	25	SRPK2	12	-2	5
LanthaScreen		STK16 (PKL12)	66	65	66
LanthaScreen		STK17A (DRAK1)	21	15	18
LanthaScreen		STK17B (DRAK2)	7	11	9
ZLYTE	5	STK22B (TSSK2)	7	8	7
ZLYTE	10	STK22D (TSSK1)	38	41	39
ZLYTE	75	STK23 (MSSK1)	18	12	15
ZLYTE	50	STK24 (MST3)	23	9	16
ZLYTE	75	STK25 (YSK1)	20	1	11
ZLYTE	50	STK3 (MST2)	42	44	43
LanthaScreen		STK32B (YANK2)	11	12	11
LanthaScreen		STK32C (YANK3)	6	5	5
LanthaScreen		STK33	60	65	63
LanthaScreen		STK38 (NDR)	5	-6	0
LanthaScreen		STK38L (NDR2)	-1	-4	-3
LanthaScreen		STK39 (STLK3)	-3	-16	-10
ZLYTE	50	STK4 (MST1)	72	72	72
ZLYTE	25	SYK	29	20	24
LanthaScreen		TAOK1	11	13	12
ZLYTE	300	TAOK2 (TAO1)	-6	-4	-5
LanthaScreen		TAOK3 (JIK)	-3	-4	-4
ZLYTE	25	TBK1	22	22	22
LanthaScreen		TEC	7	16	11
ZLYTE	10	TEK (Tie2)	10	20	15
LanthaScreen		TEK (TIE2) R849W	12	13	12
LanthaScreen		TEK (TIE2) Y1108F	3	-1	1
ZLYTE	300	TEK (TIE2) Y897S	8	8	8
LanthaScreen		TESK1	19	21	20
LanthaScreen		TESK2	15	-1	7
LanthaScreen		TGFBR1 (ALK5)	7	11	9
LanthaScreen		TGFBR2	21	22	21
LanthaScreen		TLK1	2	-11	-5
LanthaScreen		TLK2	-5	-6	-5
LanthaScreen		TNIK	51	50	50
ZLYTE	200	TNK1	12	8	10
LanthaScreen		TNK2 (ACK)	2	2	2
LanthaScreen		TTK	83	87	85
ZLYTE	100	TXK	25	16	20
ZLYTE	25	TYK2	12	10	11
ZLYTE	25	TYRO3 (RSE)	29	29	29
LanthaScreen		ULK1	27	22	24
LanthaScreen		ULK2	28	23	26
LanthaScreen		ULK3	11	5	8
LanthaScreen		VRK2	20	14	17
LanthaScreen		WEE1	5	3	4
LanthaScreen		WNK1	-8	1	-3
LanthaScreen		WNK2	2	-4	-1
LanthaScreen		WNK3	9	15	12
ZLYTE	25	YES1	24	24	24
LanthaScreen		ZAK	5	4	4
ZLYTE	5	ZAP70	9	3	6

## Sheet: SupplementalTable4
Supplemental Table 4 - Test of MTX-531 in Eurofins SafetyScreen 87 Panel of enzyme and uptake assays. MTX-531 was tested at 10 mM. Compound binding was calculated as a % inhibition of the binding of a ligand specific for each target. Compound enzyme inhibition effect was calculated as a % inhibition of control enzyme activity.
Supplemental Table 4a
=================================================
Binding
=================================================
	Percent of Control Specific Binding
Assay	Assay 1	Assay 2	Average	% Inhibition of Control Specific Binding
adenosine transporter (antagonist radioligand)	39.9	27.2	33.5	66
Potassium Channel hERG (human)- [3H] Dofetilide	43.2	54.3	48.8	51
Na+ channel (site 2) (antagonist radioligand)	52.6	44.8	48.7	51
delta (DOP) (h) (agonist radioligand)	51.5	50.7	51.1	49
PPARgamma h) (agonist radioligand)	53.2	50	51.6	48
BZD (central) (agonist radioligand)	52.4	60.6	56.5	43
CB2 (h) (agonist radioligand)	64.1	58.1	61.1	39
CCK1 (CCKA) (h) (agonist radioligand)	70.8	78.1	74.4	26
mu (MOP) (h) (agonist radioligand)	74.6	75.5	75.1	25
M1 (h) (antagonist radioligand)	78.8	76.7	77.7	22
norepinephrine transporter (h) (antagonist radioligand)	95.5	66.9	81.2	19
alpha 1D (h) (antagonist radioligand)	83.9	82.9	83.4	17
AMPA (agonist radioligand)	76.8	91	83.9	16
M2 (h) (antagonist radioligand)	78.7	89.2	84	16
A2A (h) (agonist radioligand)	90.8	85.8	88.3	12
dopamine transporter (h) (antagonist radioligand)	85.9	91	88.4	12
5-HT3 (h) (antagonist radioligand)	80.6	98.9	89.8	10
alpha 1A (h) (antagonist radioligand)	94.4	87.7	91.1	9
MAO-A (antagonist radioligand)	86.6	98.3	92.5	8
Ca2+ channel (L, diltiazem site) (benzothiazepines) (antagonist radioligand)	85	99.2	92.1	8
A1 (h) (antagonist radioligand)	89.6	95.8	92.7	7
Cl- channel (GABA-gated) (TBOB site) (antagonist radioligand)	95	91.8	93.4	7
kappa (h) (KOP) (agonist radioligand)	89.8	97.2	93.5	7
NMDA (antagonist radioligand)	93.7	93.4	93.6	6
N muscle-type (h) (antagonist radioligand)	96	92.4	94.2	6
5-HT1A (h) (agonist radioligand)	92.1	95.9	94	6
Estrogen ER alpha (h) (agonist radioligand)	93.1	95.4	94.2	6
alpha 2A (h) (antagonist radioligand)	94.8	94.2	94.5	5
mGluR5 (h) (agonist radioligand)	92.7	97.1	94.9	5
M4 (h) (antagonist radioligand)	90.5	100.2	95.4	5
AT1 (h) (antagonist radioligand)	98.5	93.5	96	4
CXCR2 (IL-8B) (h) (agonist radioligand)	89	103.6	96.3	4
RARalpha (h) (agonist radioligand)	96.9	95	95.9	4
5-HT2C (h) (antagonist radioligand)	102.8	88.9	95.8	4
CysLT1 (LTD4) (h) (agonist radioligand)	95.5	97.9	96.7	3
GR (h) (agonist radioligand)	96.9	96.7	96.8	3
alpha 2B (h) (antagonist radioligand)	100.8	95	97.9	2
D1 (h) (antagonist radioligand)	91.9	103.6	97.7	2
glycine (strychnine-insensitive) (antagonist radioligand)	99.5	97.1	98.3	2
MC1 (agonist radioligand)	103.3	93.4	98.3	2
PCP (antagonist radioligand)	103.2	92.3	97.7	2
5-HT2B (h) (agonist radioligand)	102.7	92.9	97.8	2
V1a (h) (agonist radioligand)	93.4	101.9	97.6	2
GABA transporter (antagonist radioligand)	97.1	98.3	97.7	2
alpha 1B (h) (antagonist radioligand)	101.8	96.2	99	1
beta 1 (h) (agonist radioligand)	94.9	103.9	99.4	1
ETA (h) (agonist radioligand)	100.6	98.3	99.4	1
MC4 (h) (agonist radioligand)	100.7	96.5	98.6	1
PAF (h) (agonist radioligand)	101.1	96.2	98.6	1
CCR1 (h) (agonist radioligand)	103.6	96.5	100.1	0
Y1 (h) (agonist radioligand)	100.6	99.2	99.9	0
B2 (h) (agonist radioligand)	102.6	99	100.8	-1
H2 (h) (antagonist radioligand)	112.7	89.9	101.3	-1
AR(h) (agonist radioligand)	98.3	104.3	101.3	-1
5-HT transporter (h) (antagonist radioligand)	105.4	96	100.7	-1
CB1 (h) (agonist radioligand)	102.1	101.6	101.8	-2
kainate (agonist radioligand)	106.3	97.2	101.8	-2
GABAB(1b) (h) (antagonist radioligand)	101.6	104.4	103	-3
D2S (h) (agonist radioligand)	105.7	101.8	103.8	-4
M3 (h) (antagonist radioligand)	106.4	101.2	103.8	-4
Ca2+ channel (L, dihydropyridine site) (antagonist radioligand)	111.4	96	103.7	-4
KV channel (antagonist radioligand)	105.5	102	103.7	-4
GABAA1 (h) (alpha 1,beta 2,gamma 2) (agonist radioligand)	102	108.5	105.2	-5
NK1 (h) (agonist radioligand)	101.6	108.7	105.2	-5
5-HT2A (h) (agonist radioligand)	104.9	104.7	104.8	-5
Ca2+ channel (L, verapamil site) (phenylalkylamine) (antagonist radioligand)	109.2	100.2	104.7	-5
beta 2 (h) (antagonist radioligand)	99.2	113	106.1	-6
H1 (h) (antagonist radioligand)	108.4	105	106.7	-7
CCK2 (CCKB) (h) (agonist radioligand)	107.5	107.8	107.6	-8
N neuronal alpha 4beta 2 (h) (agonist radioligand)	108.1	107.6	107.8	-8
glycine (strychnine-sensitive) (antagonist radioligand)	103.7	114.9	109.3	-9
PR (h) (agonist radioligand)	113.6	114.1	113.9	-14
D2L (h) (antagonist radioligand)	124.1	109.1	116.6	-17
5-HT1B (h) (antagonist radioligand)	120.9	120.5	120.7	-21
Ca2+ channel (N) (antagonist radioligand)	147.5	151.6	149.6	-50
Supplemental Table 4b
=================================================
Enzyme and Cell-based assays
=================================================
	Percent of Control Values
Assay	Assay 1	Assay 2	Average	% Inhibition of Control Values
COX1(h)	105.5	102.4	104	-4
COX2(h)	109	97.8	103.4	-3
PDE3A (h)	72.8	69.3	71.1	29
PDE4D2 (h)	10.7	13.1	11.9	88
ACE (h)	103.8	99.5	101.6	-2
cathepsin G (h)	73.4	74.9	74.2	26
IRK (h) (InsR)	95.4	105.5	100.4	0
Lck kinase (h)	94.9	96.9	95.9	4
PKCalpha (h)	107.2	98.2	102.7	-3
acetylcholinesterase (h)	93.1	94.8	94	6
MAO-B (h) recombinant enzyme	93.4	86.6	90	10
ATPase (Na+/K+)	97.6	97.1	97.3	3

## Sheet: SupplementalTable5
		Supplementary Table 5
				Refinement statistics for EGFR, PI3Kγ, and PPARγ x-ray crystal structures. Molecular replacement was carried out using previously solved structures as starting models. Several rounds of alternating manual rebuilding and refinement with REFMAC5 (EGFR and PI3K) and BUSTER (PI3K and PPAR) resulted in the final models. The numbers in parentheses refer to the highest resolution bin.
						EGFR	PI3Kγ	PPARγ
					PDB Entry	8sc7	8sc8	8sc9
					Data processing
					Space group	I23	C2	C2
					Unit cell dimensions
					a, b, c / Å	145.5 145.5 145.5	143.9 67.5 107.0	93.2 61.4 118.7
					a,β,γ / °	90.0 90.0 90.0	90.0 95.3 90.0	90.0 102.5 90.0
					Resolution	34.3-1.98 (2.08-1.98)	33.7-2.69 (2.98-2.69)	33.2-1.86 (2.17-1.86)
					Number of reflections
					Total	1364986 (135367)	143017 (14204)	238700 (23654)
					Unique	34279 (3420)	23452 (2346)	35249 (3526)
					Rmeas	0.089 (3.368)	0.079 (1.338)	0.063 (0.982)
					Rpim	0.014 (0.534)	0.032 (0.541)	0.024 (0.373)
					Mean I/sI	29.5 (1.5)	14.0 (1.3)	14.4 (2.0)
					CC1/2	1.000 (0.588)	0.998 (0.547)	0.999 (0.813)
					Multiplicity	39.8 (39.6)	6.1 (6.1)	6.8 (6.7)
					Completeness
					Spherical	96.6 (74.1)	81.6 (31.3)	63.4 (17.0)
					Ellipsoidal	96.6 (74.1)	91.6 (53.7)	92.1 (69.1)
					Wilson B-factor	49.9	111	57.8
					Refinement
					Resolution	34.3-1.98 (2.04-1.98)	33.8-2.69 (2.76-2.69)	33.2-1.86 (1.99-1.86)
					Rwork	0.186 (0.331)	0.195 (0.268)	0.212 (0.282)
					Rfree	0.216 (0.254)	0.253 (0.502)	0.241 (0.319)
					Number of atoms	2923	6853	4535
					Protein atoms	2606	6708	4188
					Counterions atoms	1	25	50
					Buffer atoms	6	0	11
					Ligand atoms	93*	31	31
					Water atoms	217	89	255
					Average B-factor / Å2
					Protein	63.6	102.9	58.2
					Ligands / ions	67.9	109.8	90.6
					Water	66	70.9	58.2
					R.M.S. deviations
					Bond lengths / Å	0.005	0.003	0.005
					Bond angles / °	1.32	0.81	0.67
					Ramachandran plot / %
					Favored	97.2	94.4	99.6
					Allowed	0.8	5.2	0.4
					Outlier	0	0.4	0
					Clashscore	2.96	4.29	2.74

## Sheet: SupplementalTable6
		Supplementary Table 6
		Model	Cancer Type	Patient Sex	Patient Age	Ethnicity
		245127-232-R	Squamous Head & Neck	F	46	Not Available
		354836-022-R	Squamous Head & Neck	M	48	Hispanic/Latino
		455876-151-R	Squamous Head & Neck	M	42	White
		848979-319-R	Squamous Head & Neck	M	69	White
		944545-341-R	Squamous Head & Neck	M	62	White
		CN0375-F275	Colorectal	M	Not Available	Hispanic/Latino
		14-929	Colorectal	F	77	Not Available
		135848-042T	Colorectal	M	54	Not Available
		B8239	Colorectal	F	49	White
		B8324	Colorectal	M	52	Asian
