# Supplementary material for: A first-in-class selective inhibitor of EGFR and PI3K offers a single-molecule approach to targeting adaptive resistance
Source: Nat Cancer. 2024 Jul 11;5(8):1250–66. doi: 10.1038/s43018-024-00781-6 (PMC11357990; doi:10.1038/s43018-024-00781-6)
Supplement: Supplementary file 4 — Statistical source data. [file 43018_2024_781_MOESM4_ESM.xlsx]

## Sheet: Table 1 Comparator
Table 1: Biochemical potency raw data
Compound Name	Kinase	Technology	ATP	IC50	Hillslope	R2	Compound Conc	% Inhibition 1	% Inhibition 2	Dev Reaction Interference	Donor Interference	Acceptor Interference	Z'	Kinase Part# / Lot#	DataGraph
AEE788	EGFR (ErbB1)	ZLYTE	Km app	0.312	1.34	0.9991	1000	99	99	Pass	Pass	Pass	0.73	PV3872/2281133
AEE788	EGFR (ErbB1)	ZLYTE	Km app	0.312	1.34	0.9991	333	96	98	Pass	Pass	Pass	0.73	PV3872/2281133
AEE788	EGFR (ErbB1)	ZLYTE	Km app	0.312	1.34	0.9991	111	98	97	Pass	Pass	Pass	0.73	PV3872/2281133
AEE788	EGFR (ErbB1)	ZLYTE	Km app	0.312	1.34	0.9991	37	98	95	Pass	Pass	Pass	0.73	PV3872/2281133
AEE788	EGFR (ErbB1)	ZLYTE	Km app	0.312	1.34	0.9991	12.3	94	95	Pass	Pass	Pass	0.73	PV3872/2281133
AEE788	EGFR (ErbB1)	ZLYTE	Km app	0.312	1.34	0.9991	4.12	95	94	Pass	Pass	Pass	0.73	PV3872/2281133
AEE788	EGFR (ErbB1)	ZLYTE	Km app	0.312	1.34	0.9991	1.37	91	82	Pass	Pass	Pass	0.73	PV3872/2281133
AEE788	EGFR (ErbB1)	ZLYTE	Km app	0.312	1.34	0.9991	0.457	64	57	Pass	Pass	Pass	0.73	PV3872/2281133
AEE788	EGFR (ErbB1)	ZLYTE	Km app	0.312	1.34	0.9991	0.152	27	28	Pass	Pass	Pass	0.73	PV3872/2281133
AEE788	EGFR (ErbB1)	ZLYTE	Km app	0.312	1.34	0.9991	0.0495	8	8	Pass	Pass	Pass	0.73	PV3872/2281133
AEE788	ERBB2 (HER2)	ZLYTE	Km app	26.1	0.61	0.9987	1000	96	96	Pass	Pass	Pass	0.89	PV3366/2079000
AEE788	ERBB2 (HER2)	ZLYTE	Km app	26.1	0.61	0.9987	333	88	89	Pass	Pass	Pass	0.89	PV3366/2079000
AEE788	ERBB2 (HER2)	ZLYTE	Km app	26.1	0.61	0.9987	111	74	75	Pass	Pass	Pass	0.89	PV3366/2079000
AEE788	ERBB2 (HER2)	ZLYTE	Km app	26.1	0.61	0.9987	37	58	54	Pass	Pass	Pass	0.89	PV3366/2079000
AEE788	ERBB2 (HER2)	ZLYTE	Km app	26.1	0.61	0.9987	12.3	39	43	Pass	Pass	Pass	0.89	PV3366/2079000
AEE788	ERBB2 (HER2)	ZLYTE	Km app	26.1	0.61	0.9987	4.12	26	26	Pass	Pass	Pass	0.89	PV3366/2079000
AEE788	ERBB2 (HER2)	ZLYTE	Km app	26.1	0.61	0.9987	1.37	12	10	Pass	Pass	Pass	0.89	PV3366/2079000
AEE788	ERBB2 (HER2)	ZLYTE	Km app	26.1	0.61	0.9987	0.457	4	5	Pass	Pass	Pass	0.89	PV3366/2079000
AEE788	ERBB2 (HER2)	ZLYTE	Km app	26.1	0.61	0.9987	0.152	3	2	Pass	Pass	Pass	0.89	PV3366/2079000
AEE788	ERBB2 (HER2)	ZLYTE	Km app	26.1	0.61	0.9987	0.0495	-1	2	Pass	Pass	Pass	0.89	PV3366/2079000
AEE788	ERBB4 (HER4)	ZLYTE	Km app	221	0.97	0.9988	1000	82	85	Pass	Pass	Pass	0.89	PV3626/2011831
AEE788	ERBB4 (HER4)	ZLYTE	Km app	221	0.97	0.9988	333	63	61	Pass	Pass	Pass	0.89	PV3626/2011831
AEE788	ERBB4 (HER4)	ZLYTE	Km app	221	0.97	0.9988	111	37	39	Pass	Pass	Pass	0.89	PV3626/2011831
AEE788	ERBB4 (HER4)	ZLYTE	Km app	221	0.97	0.9988	37	17	17	Pass	Pass	Pass	0.89	PV3626/2011831
AEE788	ERBB4 (HER4)	ZLYTE	Km app	221	0.97	0.9988	12.3	12	11	Pass	Pass	Pass	0.89	PV3626/2011831
AEE788	ERBB4 (HER4)	ZLYTE	Km app	221	0.97	0.9988	4.12	5	4	Pass	Pass	Pass	0.89	PV3626/2011831
AEE788	ERBB4 (HER4)	ZLYTE	Km app	221	0.97	0.9988	1.37	4	6	Pass	Pass	Pass	0.89	PV3626/2011831
AEE788	ERBB4 (HER4)	ZLYTE	Km app	221	0.97	0.9988	0.457	5	4	Pass	Pass	Pass	0.89	PV3626/2011831
AEE788	ERBB4 (HER4)	ZLYTE	Km app	221	0.97	0.9988	0.152	5	3	Pass	Pass	Pass	0.89	PV3626/2011831
AEE788	ERBB4 (HER4)	ZLYTE	Km app	221	0.97	0.9988	0.0495	4	4	Pass	Pass	Pass	0.89	PV3626/2011831
Alpelisib	DNA-PK	ZLYTE	Km app	6610	1.1	0.9981	100000	75	81	Pass	Pass	Pass	0.91	PV5864/1835796
Alpelisib	DNA-PK	ZLYTE	Km app	6610	1.1	0.9981	33300	74	75	Pass	Pass	Pass	0.91	PV5864/1835796
Alpelisib	DNA-PK	ZLYTE	Km app	6610	1.1	0.9981	11100	53	53	Pass	Pass	Pass	0.91	PV5864/1835796
Alpelisib	DNA-PK	ZLYTE	Km app	6610	1.1	0.9981	3700	30	29	Pass	Pass	Pass	0.91	PV5864/1835796
Alpelisib	DNA-PK	ZLYTE	Km app	6610	1.1	0.9981	1240	13	13	Pass	Pass	Pass	0.91	PV5864/1835796
Alpelisib	DNA-PK	ZLYTE	Km app	6610	1.1	0.9981	412	6	8	Pass	Pass	Pass	0.91	PV5864/1835796
Alpelisib	DNA-PK	ZLYTE	Km app	6610	1.1	0.9981	137	3	3	Pass	Pass	Pass	0.91	PV5864/1835796
Alpelisib	DNA-PK	ZLYTE	Km app	6610	1.1	0.9981	45.7	1	2	Pass	Pass	Pass	0.91	PV5864/1835796
Alpelisib	DNA-PK	ZLYTE	Km app	6610	1.1	0.9981	15.2	2	1	Pass	Pass	Pass	0.91	PV5864/1835796
Alpelisib	DNA-PK	ZLYTE	Km app	6610	1.1	0.9981	4.95	1	1	Pass	Pass	Pass	0.91	PV5864/1835796
Alpelisib	FRAP1 (mTOR)	ZLYTE	Km app	2940	1.05	0.999	100000	94	96	Pass	Pass	Pass	0.89	PV4753/2101208
Alpelisib	FRAP1 (mTOR)	ZLYTE	Km app	2940	1.05	0.999	33300	92	95	Pass	Pass	Pass	0.89	PV4753/2101208
Alpelisib	FRAP1 (mTOR)	ZLYTE	Km app	2940	1.05	0.999	11100	81	78	Pass	Pass	Pass	0.89	PV4753/2101208
Alpelisib	FRAP1 (mTOR)	ZLYTE	Km app	2940	1.05	0.999	3700	56	57	Pass	Pass	Pass	0.89	PV4753/2101208
Alpelisib	FRAP1 (mTOR)	ZLYTE	Km app	2940	1.05	0.999	1240	32	26	Pass	Pass	Pass	0.89	PV4753/2101208
Alpelisib	FRAP1 (mTOR)	ZLYTE	Km app	2940	1.05	0.999	412	14	14	Pass	Pass	Pass	0.89	PV4753/2101208
Alpelisib	FRAP1 (mTOR)	ZLYTE	Km app	2940	1.05	0.999	137	8	6	Pass	Pass	Pass	0.89	PV4753/2101208
Alpelisib	FRAP1 (mTOR)	ZLYTE	Km app	2940	1.05	0.999	45.7	6	4	Pass	Pass	Pass	0.89	PV4753/2101208
Alpelisib	FRAP1 (mTOR)	ZLYTE	Km app	2940	1.05	0.999	15.2	3	2	Pass	Pass	Pass	0.89	PV4753/2101208
Alpelisib	FRAP1 (mTOR)	ZLYTE	Km app	2940	1.05	0.999	4.95	-1	1	Pass	Pass	Pass	0.89	PV4753/2101208
Copanlisib	DNA-PK	ZLYTE	Km app	17	0.96	0.9999	1000	98	97	Pass	Pass	Pass	0.91	PV5864/1835796
Copanlisib	DNA-PK	ZLYTE	Km app	17	0.96	0.9999	333	94	93	Pass	Pass	Pass	0.91	PV5864/1835796
Copanlisib	DNA-PK	ZLYTE	Km app	17	0.96	0.9999	111	86	85	Pass	Pass	Pass	0.91	PV5864/1835796
Copanlisib	DNA-PK	ZLYTE	Km app	17	0.96	0.9999	37	69	69	Pass	Pass	Pass	0.91	PV5864/1835796
Copanlisib	DNA-PK	ZLYTE	Km app	17	0.96	0.9999	12.3	44	43	Pass	Pass	Pass	0.91	PV5864/1835796
Copanlisib	DNA-PK	ZLYTE	Km app	17	0.96	0.9999	4.12	23	23	Pass	Pass	Pass	0.91	PV5864/1835796
Copanlisib	DNA-PK	ZLYTE	Km app	17	0.96	0.9999	1.37	11	11	Pass	Pass	Pass	0.91	PV5864/1835796
Copanlisib	DNA-PK	ZLYTE	Km app	17	0.96	0.9999	0.457	7	6	Pass	Pass	Pass	0.91	PV5864/1835796
Copanlisib	DNA-PK	ZLYTE	Km app	17	0.96	0.9999	0.152	4	4	Pass	Pass	Pass	0.91	PV5864/1835796
Copanlisib	DNA-PK	ZLYTE	Km app	17	0.96	0.9999	0.0495	4	4	Pass	Pass	Pass	0.91	PV5864/1835796
Copanlisib	FRAP1 (mTOR)	ZLYTE	Km app	18.8	1.09	0.9993	1000	98	105	Pass	Pass	Pass	0.89	PV4753/2101208
Copanlisib	FRAP1 (mTOR)	ZLYTE	Km app	18.8	1.09	0.9993	333	95	98	Pass	Pass	Pass	0.89	PV4753/2101208
Copanlisib	FRAP1 (mTOR)	ZLYTE	Km app	18.8	1.09	0.9993	111	88	89	Pass	Pass	Pass	0.89	PV4753/2101208
Copanlisib	FRAP1 (mTOR)	ZLYTE	Km app	18.8	1.09	0.9993	37	71	73	Pass	Pass	Pass	0.89	PV4753/2101208
Copanlisib	FRAP1 (mTOR)	ZLYTE	Km app	18.8	1.09	0.9993	12.3	41	42	Pass	Pass	Pass	0.89	PV4753/2101208
Copanlisib	FRAP1 (mTOR)	ZLYTE	Km app	18.8	1.09	0.9993	4.12	22	21	Pass	Pass	Pass	0.89	PV4753/2101208
Copanlisib	FRAP1 (mTOR)	ZLYTE	Km app	18.8	1.09	0.9993	1.37	11	10	Pass	Pass	Pass	0.89	PV4753/2101208
Copanlisib	FRAP1 (mTOR)	ZLYTE	Km app	18.8	1.09	0.9993	0.457	7	10	Pass	Pass	Pass	0.89	PV4753/2101208
Copanlisib	FRAP1 (mTOR)	ZLYTE	Km app	18.8	1.09	0.9993	0.152	5	6	Pass	Pass	Pass	0.89	PV4753/2101208
Copanlisib	FRAP1 (mTOR)	ZLYTE	Km app	18.8	1.09	0.9993	0.0495	5	4	Pass	Pass	Pass	0.89	PV4753/2101208
erlotinib	EGFR (ErbB1)	ZLYTE	Km app	0.477	1.12	0.9965	1000	99	98	Pass	Pass	Pass	0.73	PV3872/2281133
erlotinib	EGFR (ErbB1)	ZLYTE	Km app	0.477	1.12	0.9965	333	96	95	Pass	Pass	Pass	0.73	PV3872/2281133
erlotinib	EGFR (ErbB1)	ZLYTE	Km app	0.477	1.12	0.9965	111	97	96	Pass	Pass	Pass	0.73	PV3872/2281133
erlotinib	EGFR (ErbB1)	ZLYTE	Km app	0.477	1.12	0.9965	37	95	97	Pass	Pass	Pass	0.73	PV3872/2281133
erlotinib	EGFR (ErbB1)	ZLYTE	Km app	0.477	1.12	0.9965	12.3	93	91	Pass	Pass	Pass	0.73	PV3872/2281133
erlotinib	EGFR (ErbB1)	ZLYTE	Km app	0.477	1.12	0.9965	4.12	84	84	Pass	Pass	Pass	0.73	PV3872/2281133
erlotinib	EGFR (ErbB1)	ZLYTE	Km app	0.477	1.12	0.9965	1.37	82	70	Pass	Pass	Pass	0.73	PV3872/2281133
erlotinib	EGFR (ErbB1)	ZLYTE	Km app	0.477	1.12	0.9965	0.457	47	41	Pass	Pass	Pass	0.73	PV3872/2281133
erlotinib	EGFR (ErbB1)	ZLYTE	Km app	0.477	1.12	0.9965	0.152	15	18	Pass	Pass	Pass	0.73	PV3872/2281133
erlotinib	EGFR (ErbB1)	ZLYTE	Km app	0.477	1.12	0.9965	0.0495	3	5	Pass	Pass	Pass	0.73	PV3872/2281133
erlotinib	ERBB2 (HER2)	ZLYTE	Km app	192	0.76	0.9991	1000	70	67	Pass	Pass	Pass	0.89	PV3366/2079000
erlotinib	ERBB2 (HER2)	ZLYTE	Km app	192	0.76	0.9991	333	55	52	Pass	Pass	Pass	0.89	PV3366/2079000
erlotinib	ERBB2 (HER2)	ZLYTE	Km app	192	0.76	0.9991	111	35	34	Pass	Pass	Pass	0.89	PV3366/2079000
erlotinib	ERBB2 (HER2)	ZLYTE	Km app	192	0.76	0.9991	37	21	20	Pass	Pass	Pass	0.89	PV3366/2079000
erlotinib	ERBB2 (HER2)	ZLYTE	Km app	192	0.76	0.9991	12.3	9	10	Pass	Pass	Pass	0.89	PV3366/2079000
erlotinib	ERBB2 (HER2)	ZLYTE	Km app	192	0.76	0.9991	4.12	5	4	Pass	Pass	Pass	0.89	PV3366/2079000
erlotinib	ERBB2 (HER2)	ZLYTE	Km app	192	0.76	0.9991	1.37	1	3	Pass	Pass	Pass	0.89	PV3366/2079000
erlotinib	ERBB2 (HER2)	ZLYTE	Km app	192	0.76	0.9991	0.457	-1	2	Pass	Pass	Pass	0.89	PV3366/2079000
erlotinib	ERBB2 (HER2)	ZLYTE	Km app	192	0.76	0.9991	0.152	1	3	Pass	Pass	Pass	0.89	PV3366/2079000
erlotinib	ERBB2 (HER2)	ZLYTE	Km app	192	0.76	0.9991	0.0495	-1	0	Pass	Pass	Pass	0.89	PV3366/2079000
erlotinib	ERBB4 (HER4)	ZLYTE	Km app	159	0.98	0.9994	1000	81	85	Pass	Pass	Pass	0.89	PV3626/2011831
erlotinib	ERBB4 (HER4)	ZLYTE	Km app	159	0.98	0.9994	333	64	67	Pass	Pass	Pass	0.89	PV3626/2011831
erlotinib	ERBB4 (HER4)	ZLYTE	Km app	159	0.98	0.9994	111	44	42	Pass	Pass	Pass	0.89	PV3626/2011831
erlotinib	ERBB4 (HER4)	ZLYTE	Km app	159	0.98	0.9994	37	24	22	Pass	Pass	Pass	0.89	PV3626/2011831
erlotinib	ERBB4 (HER4)	ZLYTE	Km app	159	0.98	0.9994	12.3	11	11	Pass	Pass	Pass	0.89	PV3626/2011831
erlotinib	ERBB4 (HER4)	ZLYTE	Km app	159	0.98	0.9994	4.12	6	8	Pass	Pass	Pass	0.89	PV3626/2011831
erlotinib	ERBB4 (HER4)	ZLYTE	Km app	159	0.98	0.9994	1.37	8	7	Pass	Pass	Pass	0.89	PV3626/2011831
erlotinib	ERBB4 (HER4)	ZLYTE	Km app	159	0.98	0.9994	0.457	5	5	Pass	Pass	Pass	0.89	PV3626/2011831
erlotinib	ERBB4 (HER4)	ZLYTE	Km app	159	0.98	0.9994	0.152	6	6	Pass	Pass	Pass	0.89	PV3626/2011831
erlotinib	ERBB4 (HER4)	ZLYTE	Km app	159	0.98	0.9994	0.0495	7	3	Pass	Pass	Pass	0.89	PV3626/2011831
OMIPALISIB	DNA-PK	ZLYTE	Km app	0.147	1.38	0.9996	100	100	99	Pass	Pass	Pass	0.9	PV5864/1835796
OMIPALISIB	DNA-PK	ZLYTE	Km app	0.147	1.38	0.9996	33.3	97	101	Pass	Pass	Pass	0.9	PV5864/1835796
OMIPALISIB	DNA-PK	ZLYTE	Km app	0.147	1.38	0.9996	11.1	98	99	Pass	Pass	Pass	0.9	PV5864/1835796
OMIPALISIB	DNA-PK	ZLYTE	Km app	0.147	1.38	0.9996	3.7	97	96	Pass	Pass	Pass	0.9	PV5864/1835796
OMIPALISIB	DNA-PK	ZLYTE	Km app	0.147	1.38	0.9996	1.23	96	94	Pass	Pass	Pass	0.9	PV5864/1835796
OMIPALISIB	DNA-PK	ZLYTE	Km app	0.147	1.38	0.9996	0.412	81	83	Pass	Pass	Pass	0.9	PV5864/1835796
OMIPALISIB	DNA-PK	ZLYTE	Km app	0.147	1.38	0.9996	0.137	51	49	Pass	Pass	Pass	0.9	PV5864/1835796
OMIPALISIB	DNA-PK	ZLYTE	Km app	0.147	1.38	0.9996	0.0457	24	23	Pass	Pass	Pass	0.9	PV5864/1835796
OMIPALISIB	DNA-PK	ZLYTE	Km app	0.147	1.38	0.9996	0.0152	13	11	Pass	Pass	Pass	0.9	PV5864/1835796
OMIPALISIB	DNA-PK	ZLYTE	Km app	0.147	1.38	0.9996	0.00495	8	7	Pass	Pass	Pass	0.9	PV5864/1835796
OMIPALISIB	FRAP1 (mTOR)	ZLYTE	Km app	2.44	1.87	0.9991	100	100	103	Pass	Pass	Pass	0.91	PV4753/2101208
OMIPALISIB	FRAP1 (mTOR)	ZLYTE	Km app	2.44	1.87	0.9991	33.3	98	99	Pass	Pass	Pass	0.91	PV4753/2101208
OMIPALISIB	FRAP1 (mTOR)	ZLYTE	Km app	2.44	1.87	0.9991	11.1	98	99	Pass	Pass	Pass	0.91	PV4753/2101208
OMIPALISIB	FRAP1 (mTOR)	ZLYTE	Km app	2.44	1.87	0.9991	3.7	70	67	Pass	Pass	Pass	0.91	PV4753/2101208
OMIPALISIB	FRAP1 (mTOR)	ZLYTE	Km app	2.44	1.87	0.9991	1.23	21	24	Pass	Pass	Pass	0.91	PV4753/2101208
OMIPALISIB	FRAP1 (mTOR)	ZLYTE	Km app	2.44	1.87	0.9991	0.412	5	5	Pass	Pass	Pass	0.91	PV4753/2101208
OMIPALISIB	FRAP1 (mTOR)	ZLYTE	Km app	2.44	1.87	0.9991	0.137	1	0	Pass	Pass	Pass	0.91	PV4753/2101208
OMIPALISIB	FRAP1 (mTOR)	ZLYTE	Km app	2.44	1.87	0.9991	0.0457	0	2	Pass	Pass	Pass	0.91	PV4753/2101208
OMIPALISIB	FRAP1 (mTOR)	ZLYTE	Km app	2.44	1.87	0.9991	0.0152	0	1	Pass	Pass	Pass	0.91	PV4753/2101208
OMIPALISIB	FRAP1 (mTOR)	ZLYTE	Km app	2.44	1.87	0.9991	0.00495	-2	-1	Pass	Pass	Pass	0.91	PV4753/2101208
Compound Name	Compound Conc	ATP	Kinase	Technology	% Inhibition 1	% Inhibition 2	% Inhibition Avg	Dup Difference	Dev Reaction Interference	Donor Interference	Acceptor Interference	Z'	Kinase Part# / Lot#
AEE788	10000	Km app	DNA-PK	ZLYTE	5	5	5	0	Pass	Pass	Pass	0.9	PV5864/1835796
AEE788	10000	Km app	FRAP1 (mTOR)	ZLYTE	1	1	1	1	Pass	Pass	Pass	0.91	PV4753/2101208
Alpelisib	10000	Km app	EGFR (ErbB1)	ZLYTE	1	3	2	2	Pass	Pass	Pass	0.81	PV3872/2281133
Alpelisib	10000	Km app	ERBB2 (HER2)	ZLYTE	5	2	3	3	Pass	Pass	Pass	0.87	PV3366/2079000
Alpelisib	10000	Km app	ERBB4 (HER4)	ZLYTE	-13	-13	-13	1	Pass	Pass	Pass	0.88	PV3626/2011831
Copanlisib	10000	Km app	EGFR (ErbB1)	ZLYTE	17	16	16	1	Pass	Pass	Pass	0.81	PV3872/2281133
Copanlisib	10000	Km app	ERBB2 (HER2)	ZLYTE	7	11	9	4	Pass	Pass	Pass	0.87	PV3366/2079000
Copanlisib	10000	Km app	ERBB4 (HER4)	ZLYTE	-1	4	2	5	Pass	Pass	Pass	0.88	PV3626/2011831
erlotinib	10000	Km app	DNA-PK	ZLYTE	11	10	11	1	Pass	Pass	Pass	0.9	PV5864/1835796
erlotinib	10000	Km app	FRAP1 (mTOR)	ZLYTE	-2	-5	-4	3	Pass	Pass	Pass	0.91	PV4753/2101208
OMIPALISIB	10000	Km app	EGFR (ErbB1)	ZLYTE	10	11	11	2	Pass	Pass	Pass	0.73	PV3872/2281133
OMIPALISIB	10000	Km app	ERBB2 (HER2)	ZLYTE	32	32	32	0	Pass	Pass	Pass	0.89	PV3366/2079000
OMIPALISIB	10000	Km app	ERBB4 (HER4)	ZLYTE	23	27	25	5	Pass	Pass	Pass	0.89	PV3626/2011831
Compound Name	Kinase	Technology	ATP	IC50	Hillslope	R2	Compound Conc	% Inhibition 1	% Inhibition 2	Donor Interference	Acceptor Interference	Z'	Kinase Part# / Lot#	DataGraph
Alpelisib	PIK3CA/PIK3R1 (p110 alpha/p85 alpha)	Adapta	Km app	2.15	0.91	0.9977	1000	100	100	Pass	Pass	0.8	PV4788/2189413
Alpelisib	PIK3CA/PIK3R1 (p110 alpha/p85 alpha)	Adapta	Km app	2.15	0.91	0.9977	333	99	99	Pass	Pass	0.8	PV4788/2189413
Alpelisib	PIK3CA/PIK3R1 (p110 alpha/p85 alpha)	Adapta	Km app	2.15	0.91	0.9977	111	100	99	Pass	Pass	0.8	PV4788/2189413
Alpelisib	PIK3CA/PIK3R1 (p110 alpha/p85 alpha)	Adapta	Km app	2.15	0.91	0.9977	37	94	93	Pass	Pass	0.8	PV4788/2189413
Alpelisib	PIK3CA/PIK3R1 (p110 alpha/p85 alpha)	Adapta	Km app	2.15	0.91	0.9977	12.3	85	83	Pass	Pass	0.8	PV4788/2189413
Alpelisib	PIK3CA/PIK3R1 (p110 alpha/p85 alpha)	Adapta	Km app	2.15	0.91	0.9977	4.12	65	65	Pass	Pass	0.8	PV4788/2189413
Alpelisib	PIK3CA/PIK3R1 (p110 alpha/p85 alpha)	Adapta	Km app	2.15	0.91	0.9977	1.37	37	44	Pass	Pass	0.8	PV4788/2189413
Alpelisib	PIK3CA/PIK3R1 (p110 alpha/p85 alpha)	Adapta	Km app	2.15	0.91	0.9977	0.457	25	23	Pass	Pass	0.8	PV4788/2189413
Alpelisib	PIK3CA/PIK3R1 (p110 alpha/p85 alpha)	Adapta	Km app	2.15	0.91	0.9977	0.152	6	5	Pass	Pass	0.8	PV4788/2189413
Alpelisib	PIK3CA/PIK3R1 (p110 alpha/p85 alpha)	Adapta	Km app	2.15	0.91	0.9977	0.0495	4	10	Pass	Pass	0.8	PV4788/2189413
Alpelisib	PIK3CB/PIK3R1 (p110 beta/p85 alpha)	Adapta	Km app	2010	0.75	0.995	100000	98	98	Pass	Pass	0.77	PV6454/70330
Alpelisib	PIK3CB/PIK3R1 (p110 beta/p85 alpha)	Adapta	Km app	2010	0.75	0.995	33300	92	93	Pass	Pass	0.77	PV6454/70330
Alpelisib	PIK3CB/PIK3R1 (p110 beta/p85 alpha)	Adapta	Km app	2010	0.75	0.995	11100	85	81	Pass	Pass	0.77	PV6454/70330
Alpelisib	PIK3CB/PIK3R1 (p110 beta/p85 alpha)	Adapta	Km app	2010	0.75	0.995	3700	60	58	Pass	Pass	0.77	PV6454/70330
Alpelisib	PIK3CB/PIK3R1 (p110 beta/p85 alpha)	Adapta	Km app	2010	0.75	0.995	1240	47	30	Pass	Pass	0.77	PV6454/70330
Alpelisib	PIK3CB/PIK3R1 (p110 beta/p85 alpha)	Adapta	Km app	2010	0.75	0.995	412	30	17	Pass	Pass	0.77	PV6454/70330
Alpelisib	PIK3CB/PIK3R1 (p110 beta/p85 alpha)	Adapta	Km app	2010	0.75	0.995	137	0	9	Pass	Pass	0.77	PV6454/70330
Alpelisib	PIK3CB/PIK3R1 (p110 beta/p85 alpha)	Adapta	Km app	2010	0.75	0.995	45.7	-10	10	Pass	Pass	0.77	PV6454/70330
Alpelisib	PIK3CB/PIK3R1 (p110 beta/p85 alpha)	Adapta	Km app	2010	0.75	0.995	15.2	-14	-2	Pass	Pass	0.77	PV6454/70330
Alpelisib	PIK3CB/PIK3R1 (p110 beta/p85 alpha)	Adapta	Km app	2010	0.75	0.995	4.95	1	-2	Pass	Pass	0.77	PV6454/70330
Alpelisib	PIK3CD/PIK3R1 (p110 delta/p85 alpha)	Adapta	Km app	39.7	1.05	0.9991	100000	100	100	Pass	Pass	0.88	PV6451/1750815
Alpelisib	PIK3CD/PIK3R1 (p110 delta/p85 alpha)	Adapta	Km app	39.7	1.05	0.9991	33300	100	100	Pass	Pass	0.88	PV6451/1750815
Alpelisib	PIK3CD/PIK3R1 (p110 delta/p85 alpha)	Adapta	Km app	39.7	1.05	0.9991	11100	100	100	Pass	Pass	0.88	PV6451/1750815
Alpelisib	PIK3CD/PIK3R1 (p110 delta/p85 alpha)	Adapta	Km app	39.7	1.05	0.9991	3700	97	97	Pass	Pass	0.88	PV6451/1750815
Alpelisib	PIK3CD/PIK3R1 (p110 delta/p85 alpha)	Adapta	Km app	39.7	1.05	0.9991	1240	97	96	Pass	Pass	0.88	PV6451/1750815
Alpelisib	PIK3CD/PIK3R1 (p110 delta/p85 alpha)	Adapta	Km app	39.7	1.05	0.9991	412	97	91	Pass	Pass	0.88	PV6451/1750815
Alpelisib	PIK3CD/PIK3R1 (p110 delta/p85 alpha)	Adapta	Km app	39.7	1.05	0.9991	137	79	78	Pass	Pass	0.88	PV6451/1750815
Alpelisib	PIK3CD/PIK3R1 (p110 delta/p85 alpha)	Adapta	Km app	39.7	1.05	0.9991	45.7	54	57	Pass	Pass	0.88	PV6451/1750815
Alpelisib	PIK3CD/PIK3R1 (p110 delta/p85 alpha)	Adapta	Km app	39.7	1.05	0.9991	15.2	30	30	Pass	Pass	0.88	PV6451/1750815
Alpelisib	PIK3CD/PIK3R1 (p110 delta/p85 alpha)	Adapta	Km app	39.7	1.05	0.9991	4.95	18	9	Pass	Pass	0.88	PV6451/1750815
Alpelisib	PIK3CG (p110 gamma)	Adapta	Km app	49.8	1.17	0.9961	100000	100	100	Pass	Pass	0.59	PV4786/1930865
Alpelisib	PIK3CG (p110 gamma)	Adapta	Km app	49.8	1.17	0.9961	33300	100	100	Pass	Pass	0.59	PV4786/1930865
Alpelisib	PIK3CG (p110 gamma)	Adapta	Km app	49.8	1.17	0.9961	11100	100	100	Pass	Pass	0.59	PV4786/1930865
Alpelisib	PIK3CG (p110 gamma)	Adapta	Km app	49.8	1.17	0.9961	3700	100	100	Pass	Pass	0.59	PV4786/1930865
Alpelisib	PIK3CG (p110 gamma)	Adapta	Km app	49.8	1.17	0.9961	1240	95	100	Pass	Pass	0.59	PV4786/1930865
Alpelisib	PIK3CG (p110 gamma)	Adapta	Km app	49.8	1.17	0.9961	412	94	96	Pass	Pass	0.59	PV4786/1930865
Alpelisib	PIK3CG (p110 gamma)	Adapta	Km app	49.8	1.17	0.9961	137	73	68	Pass	Pass	0.59	PV4786/1930865
Alpelisib	PIK3CG (p110 gamma)	Adapta	Km app	49.8	1.17	0.9961	45.7	46	49	Pass	Pass	0.59	PV4786/1930865
Alpelisib	PIK3CG (p110 gamma)	Adapta	Km app	49.8	1.17	0.9961	15.2	9	13	Pass	Pass	0.59	PV4786/1930865
Alpelisib	PIK3CG (p110 gamma)	Adapta	Km app	49.8	1.17	0.9961	4.95	3	-2	Pass	Pass	0.59	PV4786/1930865
Copanlisib	PIK3CA/PIK3R1 (p110 alpha/p85 alpha)	Adapta	Km app	0.174	1.2	0.9995	1000	100	99	Pass	Pass	0.8	PV4788/2189413
Copanlisib	PIK3CA/PIK3R1 (p110 alpha/p85 alpha)	Adapta	Km app	0.174	1.2	0.9995	333	100	99	Pass	Pass	0.8	PV4788/2189413
Copanlisib	PIK3CA/PIK3R1 (p110 alpha/p85 alpha)	Adapta	Km app	0.174	1.2	0.9995	111	100	100	Pass	Pass	0.8	PV4788/2189413
Copanlisib	PIK3CA/PIK3R1 (p110 alpha/p85 alpha)	Adapta	Km app	0.174	1.2	0.9995	37	99	99	Pass	Pass	0.8	PV4788/2189413
Copanlisib	PIK3CA/PIK3R1 (p110 alpha/p85 alpha)	Adapta	Km app	0.174	1.2	0.9995	12.3	97	98	Pass	Pass	0.8	PV4788/2189413
Copanlisib	PIK3CA/PIK3R1 (p110 alpha/p85 alpha)	Adapta	Km app	0.174	1.2	0.9995	4.12	95	97	Pass	Pass	0.8	PV4788/2189413
Copanlisib	PIK3CA/PIK3R1 (p110 alpha/p85 alpha)	Adapta	Km app	0.174	1.2	0.9995	1.37	93	93	Pass	Pass	0.8	PV4788/2189413
Copanlisib	PIK3CA/PIK3R1 (p110 alpha/p85 alpha)	Adapta	Km app	0.174	1.2	0.9995	0.457	74	78	Pass	Pass	0.8	PV4788/2189413
Copanlisib	PIK3CA/PIK3R1 (p110 alpha/p85 alpha)	Adapta	Km app	0.174	1.2	0.9995	0.152	46	50	Pass	Pass	0.8	PV4788/2189413
Copanlisib	PIK3CA/PIK3R1 (p110 alpha/p85 alpha)	Adapta	Km app	0.174	1.2	0.9995	0.0495	26	19	Pass	Pass	0.8	PV4788/2189413
Copanlisib	PIK3CB/PIK3R1 (p110 beta/p85 alpha)	Adapta	Km app	7.52	1.47	0.9953	1000	98	99	Pass	Pass	0.77	PV6454/70330
Copanlisib	PIK3CB/PIK3R1 (p110 beta/p85 alpha)	Adapta	Km app	7.52	1.47	0.9953	333	94	96	Pass	Pass	0.77	PV6454/70330
Copanlisib	PIK3CB/PIK3R1 (p110 beta/p85 alpha)	Adapta	Km app	7.52	1.47	0.9953	111	98	89	Pass	Pass	0.77	PV6454/70330
Copanlisib	PIK3CB/PIK3R1 (p110 beta/p85 alpha)	Adapta	Km app	7.52	1.47	0.9953	37	81	85	Pass	Pass	0.77	PV6454/70330
Copanlisib	PIK3CB/PIK3R1 (p110 beta/p85 alpha)	Adapta	Km app	7.52	1.47	0.9953	12.3	69	72	Pass	Pass	0.77	PV6454/70330
Copanlisib	PIK3CB/PIK3R1 (p110 beta/p85 alpha)	Adapta	Km app	7.52	1.47	0.9953	4.12	37	21	Pass	Pass	0.77	PV6454/70330
Copanlisib	PIK3CB/PIK3R1 (p110 beta/p85 alpha)	Adapta	Km app	7.52	1.47	0.9953	1.37	23	3	Pass	Pass	0.77	PV6454/70330
Copanlisib	PIK3CB/PIK3R1 (p110 beta/p85 alpha)	Adapta	Km app	7.52	1.47	0.9953	0.457	12	8	Pass	Pass	0.77	PV6454/70330
Copanlisib	PIK3CB/PIK3R1 (p110 beta/p85 alpha)	Adapta	Km app	7.52	1.47	0.9953	0.152	-2	12	Pass	Pass	0.77	PV6454/70330
Copanlisib	PIK3CB/PIK3R1 (p110 beta/p85 alpha)	Adapta	Km app	7.52	1.47	0.9953	0.0495	-11	19	Pass	Pass	0.77	PV6454/70330
Copanlisib	PIK3CD/PIK3R1 (p110 delta/p85 alpha)	Adapta	Km app	0.164	1.29	0.9982	1000	100	100	Pass	Pass	0.88	PV6451/1750815
Copanlisib	PIK3CD/PIK3R1 (p110 delta/p85 alpha)	Adapta	Km app	0.164	1.29	0.9982	333	100	100	Pass	Pass	0.88	PV6451/1750815
Copanlisib	PIK3CD/PIK3R1 (p110 delta/p85 alpha)	Adapta	Km app	0.164	1.29	0.9982	111	100	99	Pass	Pass	0.88	PV6451/1750815
Copanlisib	PIK3CD/PIK3R1 (p110 delta/p85 alpha)	Adapta	Km app	0.164	1.29	0.9982	37	98	99	Pass	Pass	0.88	PV6451/1750815
Copanlisib	PIK3CD/PIK3R1 (p110 delta/p85 alpha)	Adapta	Km app	0.164	1.29	0.9982	12.3	98	98	Pass	Pass	0.88	PV6451/1750815
Copanlisib	PIK3CD/PIK3R1 (p110 delta/p85 alpha)	Adapta	Km app	0.164	1.29	0.9982	4.12	98	96	Pass	Pass	0.88	PV6451/1750815
Copanlisib	PIK3CD/PIK3R1 (p110 delta/p85 alpha)	Adapta	Km app	0.164	1.29	0.9982	1.37	92	90	Pass	Pass	0.88	PV6451/1750815
Copanlisib	PIK3CD/PIK3R1 (p110 delta/p85 alpha)	Adapta	Km app	0.164	1.29	0.9982	0.457	80	75	Pass	Pass	0.88	PV6451/1750815
Copanlisib	PIK3CD/PIK3R1 (p110 delta/p85 alpha)	Adapta	Km app	0.164	1.29	0.9982	0.152	48	51	Pass	Pass	0.88	PV6451/1750815
Copanlisib	PIK3CD/PIK3R1 (p110 delta/p85 alpha)	Adapta	Km app	0.164	1.29	0.9982	0.0495	23	8	Pass	Pass	0.88	PV6451/1750815
Copanlisib	PIK3CG (p110 gamma)	Adapta	Km app	0.992	1.38	0.9989	1000	100	100	Pass	Pass	0.59	PV4786/1930865
Copanlisib	PIK3CG (p110 gamma)	Adapta	Km app	0.992	1.38	0.9989	333	100	100	Pass	Pass	0.59	PV4786/1930865
Copanlisib	PIK3CG (p110 gamma)	Adapta	Km app	0.992	1.38	0.9989	111	100	97	Pass	Pass	0.59	PV4786/1930865
Copanlisib	PIK3CG (p110 gamma)	Adapta	Km app	0.992	1.38	0.9989	37	100	99	Pass	Pass	0.59	PV4786/1930865
Copanlisib	PIK3CG (p110 gamma)	Adapta	Km app	0.992	1.38	0.9989	12.3	92	92	Pass	Pass	0.59	PV4786/1930865
Copanlisib	PIK3CG (p110 gamma)	Adapta	Km app	0.992	1.38	0.9989	4.12	82	92	Pass	Pass	0.59	PV4786/1930865
Copanlisib	PIK3CG (p110 gamma)	Adapta	Km app	0.992	1.38	0.9989	1.37	54	63	Pass	Pass	0.59	PV4786/1930865
Copanlisib	PIK3CG (p110 gamma)	Adapta	Km app	0.992	1.38	0.9989	0.457	18	21	Pass	Pass	0.59	PV4786/1930865
Copanlisib	PIK3CG (p110 gamma)	Adapta	Km app	0.992	1.38	0.9989	0.152	-5	6	Pass	Pass	0.59	PV4786/1930865
Copanlisib	PIK3CG (p110 gamma)	Adapta	Km app	0.992	1.38	0.9989	0.0495	-2	-8	Pass	Pass	0.59	PV4786/1930865
OMIPALISIB	PIK3CA/PIK3R1 (p110 alpha/p85 alpha)	Adapta	Km app	0.229	1.25	0.9986	100	95	100	Pass	Pass	0.81	PV4788/2189413
OMIPALISIB	PIK3CA/PIK3R1 (p110 alpha/p85 alpha)	Adapta	Km app	0.229	1.25	0.9986	33.3	100	100	Pass	Pass	0.81	PV4788/2189413
OMIPALISIB	PIK3CA/PIK3R1 (p110 alpha/p85 alpha)	Adapta	Km app	0.229	1.25	0.9986	11.1	100	100	Pass	Pass	0.81	PV4788/2189413
OMIPALISIB	PIK3CA/PIK3R1 (p110 alpha/p85 alpha)	Adapta	Km app	0.229	1.25	0.9986	3.7	98	98	Pass	Pass	0.81	PV4788/2189413
OMIPALISIB	PIK3CA/PIK3R1 (p110 alpha/p85 alpha)	Adapta	Km app	0.229	1.25	0.9986	1.23	90	89	Pass	Pass	0.81	PV4788/2189413
OMIPALISIB	PIK3CA/PIK3R1 (p110 alpha/p85 alpha)	Adapta	Km app	0.229	1.25	0.9986	0.412	67	67	Pass	Pass	0.81	PV4788/2189413
OMIPALISIB	PIK3CA/PIK3R1 (p110 alpha/p85 alpha)	Adapta	Km app	0.229	1.25	0.9986	0.137	34	35	Pass	Pass	0.81	PV4788/2189413
OMIPALISIB	PIK3CA/PIK3R1 (p110 alpha/p85 alpha)	Adapta	Km app	0.229	1.25	0.9986	0.0457	14	13	Pass	Pass	0.81	PV4788/2189413
OMIPALISIB	PIK3CA/PIK3R1 (p110 alpha/p85 alpha)	Adapta	Km app	0.229	1.25	0.9986	0.0152	0	1	Pass	Pass	0.81	PV4788/2189413
OMIPALISIB	PIK3CA/PIK3R1 (p110 alpha/p85 alpha)	Adapta	Km app	0.229	1.25	0.9986	0.00495	5	0	Pass	Pass	0.81	PV4788/2189413
OMIPALISIB	PIK3CB/PIK3R1 (p110 beta/p85 alpha)	Adapta	Km app	1.68	1.02	0.999	100	100	100	Pass	Pass	0.71	PV6454/70546
OMIPALISIB	PIK3CB/PIK3R1 (p110 beta/p85 alpha)	Adapta	Km app	1.68	1.02	0.999	33.3	96	95	Pass	Pass	0.71	PV6454/70546
OMIPALISIB	PIK3CB/PIK3R1 (p110 beta/p85 alpha)	Adapta	Km app	1.68	1.02	0.999	11.1	89	86	Pass	Pass	0.71	PV6454/70546
OMIPALISIB	PIK3CB/PIK3R1 (p110 beta/p85 alpha)	Adapta	Km app	1.68	1.02	0.999	3.7	65	60	Pass	Pass	0.71	PV6454/70546
OMIPALISIB	PIK3CB/PIK3R1 (p110 beta/p85 alpha)	Adapta	Km app	1.68	1.02	0.999	1.23	32	39	Pass	Pass	0.71	PV6454/70546
OMIPALISIB	PIK3CB/PIK3R1 (p110 beta/p85 alpha)	Adapta	Km app	1.68	1.02	0.999	0.412	6	4	Pass	Pass	0.71	PV6454/70546
OMIPALISIB	PIK3CB/PIK3R1 (p110 beta/p85 alpha)	Adapta	Km app	1.68	1.02	0.999	0.137	-11	-6	Pass	Pass	0.71	PV6454/70546
OMIPALISIB	PIK3CB/PIK3R1 (p110 beta/p85 alpha)	Adapta	Km app	1.68	1.02	0.999	0.0457	-18	-15	Pass	Pass	0.71	PV6454/70546
OMIPALISIB	PIK3CB/PIK3R1 (p110 beta/p85 alpha)	Adapta	Km app	1.68	1.02	0.999	0.0152	-13	-18	Pass	Pass	0.71	PV6454/70546
OMIPALISIB	PIK3CB/PIK3R1 (p110 beta/p85 alpha)	Adapta	Km app	1.68	1.02	0.999	0.00495	-21	-8	Pass	Pass	0.71	PV6454/70546
OMIPALISIB	PIK3CD/PIK3R1 (p110 delta/p85 alpha)	Adapta	Km app	0.234	1.33	0.9993	100	97	100	Pass	Pass	0.87	PV6451/1750815
OMIPALISIB	PIK3CD/PIK3R1 (p110 delta/p85 alpha)	Adapta	Km app	0.234	1.33	0.9993	33.3	100	100	Pass	Pass	0.87	PV6451/1750815
OMIPALISIB	PIK3CD/PIK3R1 (p110 delta/p85 alpha)	Adapta	Km app	0.234	1.33	0.9993	11.1	100	100	Pass	Pass	0.87	PV6451/1750815
OMIPALISIB	PIK3CD/PIK3R1 (p110 delta/p85 alpha)	Adapta	Km app	0.234	1.33	0.9993	3.7	100	100	Pass	Pass	0.87	PV6451/1750815
OMIPALISIB	PIK3CD/PIK3R1 (p110 delta/p85 alpha)	Adapta	Km app	0.234	1.33	0.9993	1.23	91	86	Pass	Pass	0.87	PV6451/1750815
OMIPALISIB	PIK3CD/PIK3R1 (p110 delta/p85 alpha)	Adapta	Km app	0.234	1.33	0.9993	0.412	66	69	Pass	Pass	0.87	PV6451/1750815
OMIPALISIB	PIK3CD/PIK3R1 (p110 delta/p85 alpha)	Adapta	Km app	0.234	1.33	0.9993	0.137	28	36	Pass	Pass	0.87	PV6451/1750815
OMIPALISIB	PIK3CD/PIK3R1 (p110 delta/p85 alpha)	Adapta	Km app	0.234	1.33	0.9993	0.0457	5	11	Pass	Pass	0.87	PV6451/1750815
OMIPALISIB	PIK3CD/PIK3R1 (p110 delta/p85 alpha)	Adapta	Km app	0.234	1.33	0.9993	0.0152	-2	5	Pass	Pass	0.87	PV6451/1750815
OMIPALISIB	PIK3CD/PIK3R1 (p110 delta/p85 alpha)	Adapta	Km app	0.234	1.33	0.9993	0.00495	-3	0	Pass	Pass	0.87	PV6451/1750815
OMIPALISIB	PIK3CG (p110 gamma)	Adapta	Km app	0.619	1.27	0.9981	100	100	100	Pass	Pass	0.72	PV4786/1930865
OMIPALISIB	PIK3CG (p110 gamma)	Adapta	Km app	0.619	1.27	0.9981	33.3	96	96	Pass	Pass	0.72	PV4786/1930865
OMIPALISIB	PIK3CG (p110 gamma)	Adapta	Km app	0.619	1.27	0.9981	11.1	93	92	Pass	Pass	0.72	PV4786/1930865
OMIPALISIB	PIK3CG (p110 gamma)	Adapta	Km app	0.619	1.27	0.9981	3.7	87	89	Pass	Pass	0.72	PV4786/1930865
OMIPALISIB	PIK3CG (p110 gamma)	Adapta	Km app	0.619	1.27	0.9981	1.23	70	70	Pass	Pass	0.72	PV4786/1930865
OMIPALISIB	PIK3CG (p110 gamma)	Adapta	Km app	0.619	1.27	0.9981	0.412	37	38	Pass	Pass	0.72	PV4786/1930865
OMIPALISIB	PIK3CG (p110 gamma)	Adapta	Km app	0.619	1.27	0.9981	0.137	13	11	Pass	Pass	0.72	PV4786/1930865
OMIPALISIB	PIK3CG (p110 gamma)	Adapta	Km app	0.619	1.27	0.9981	0.0457	8	1	Pass	Pass	0.72	PV4786/1930865
OMIPALISIB	PIK3CG (p110 gamma)	Adapta	Km app	0.619	1.27	0.9981	0.0152	10	0	Pass	Pass	0.72	PV4786/1930865
OMIPALISIB	PIK3CG (p110 gamma)	Adapta	Km app	0.619	1.27	0.9981	0.00495	0	-2	Pass	Pass	0.72	PV4786/1930865
Compound Name	Compound Conc	ATP	Kinase	Technology	% Inhibition 1	% Inhibition 2	% Inhibition Avg	Dup Difference	Donor Interference	Acceptor Interference	Z'	Kinase Part# / Lot#
AEE788	10000	Km app	PIK3CA/PIK3R1 (p110 alpha/p85 alpha)	Adapta	-2	-2	-2	0	Pass	Pass	0.81	PV4788/2189413
AEE788	10000	Km app	PIK3CB/PIK3R1 (p110 beta/p85 alpha)	Adapta	3	4	4	1	Pass	Pass	0.71	PV6454/70546
AEE788	10000	Km app	PIK3CD/PIK3R1 (p110 delta/p85 alpha)	Adapta	-1	1	0	2	Pass	Pass	0.87	PV6451/1750815
AEE788	10000	Km app	PIK3CG (p110 gamma)	Adapta	-14	-1	-8	13	Pass	Pass	0.72	PV4786/1930865
erlotinib	10000	Km app	PIK3CA/PIK3R1 (p110 alpha/p85 alpha)	Adapta	7	3	5	4	Pass	Pass	0.81	PV4788/2189413
erlotinib	10000	Km app	PIK3CB/PIK3R1 (p110 beta/p85 alpha)	Adapta	-10	4	-3	14	Pass	Pass	0.71	PV6454/70546
erlotinib	10000	Km app	PIK3CD/PIK3R1 (p110 delta/p85 alpha)	Adapta	15	10	12	5	Pass	Pass	0.87	PV6451/1750815
erlotinib	10000	Km app	PIK3CG (p110 gamma)	Adapta	23	17	20	6	Pass	Pass	0.72	PV4786/1930865

## Sheet: Table 1 MTX-531
Extended Data Figure 1b: Biochemical potency raw data
Compound Name	Kinase	Technology	ATP	IC50	Hillslope	R2	Compound Conc	% Inhibition 1	% Inhibition 2	Donor Interference	Acceptor Interference	Z'	Kinase Part# / Lot#	DataGraph
MTX-531	PIK3C3 (hVPS34)	Adapta	Km app	35.9	0.76	0.9992	10000	99	100	Pass	Pass	0.91	PV5126/1990157
MTX-531	PIK3C3 (hVPS34)	Adapta	Km app	35.9	0.76	0.9992	3330	97	98	Pass	Pass	0.91	PV5126/1990157
MTX-531	PIK3C3 (hVPS34)	Adapta	Km app	35.9	0.76	0.9992	1110	93	93	Pass	Pass	0.91	PV5126/1990157
MTX-531	PIK3C3 (hVPS34)	Adapta	Km app	35.9	0.76	0.9992	370	84	83	Pass	Pass	0.91	PV5126/1990157
MTX-531	PIK3C3 (hVPS34)	Adapta	Km app	35.9	0.76	0.9992	123	73	72	Pass	Pass	0.91	PV5126/1990157
MTX-531	PIK3C3 (hVPS34)	Adapta	Km app	35.9	0.76	0.9992	41.2	54	53	Pass	Pass	0.91	PV5126/1990157
MTX-531	PIK3C3 (hVPS34)	Adapta	Km app	35.9	0.76	0.9992	13.7	31	31	Pass	Pass	0.91	PV5126/1990157
MTX-531	PIK3C3 (hVPS34)	Adapta	Km app	35.9	0.76	0.9992	4.57	18	14	Pass	Pass	0.91	PV5126/1990157
MTX-531	PIK3C3 (hVPS34)	Adapta	Km app	35.9	0.76	0.9992	1.52	9	8	Pass	Pass	0.91	PV5126/1990157
MTX-531	PIK3C3 (hVPS34)	Adapta	Km app	35.9	0.76	0.9992	0.495	-1	6	Pass	Pass	0.91	PV5126/1990157
MTX-531	PIK3CA E545K/PIK3R1 (p110 alpha E545K/p85 alpha)	Adapta	Km app	16.7	0.99	0.9976	1000	89	96	Pass	Pass	0.85	A31083/1966603
MTX-531	PIK3CA E545K/PIK3R1 (p110 alpha E545K/p85 alpha)	Adapta	Km app	16.7	0.99	0.9976	333	92	92	Pass	Pass	0.85	A31083/1966603
MTX-531	PIK3CA E545K/PIK3R1 (p110 alpha E545K/p85 alpha)	Adapta	Km app	16.7	0.99	0.9976	111	82	79	Pass	Pass	0.85	A31083/1966603
MTX-531	PIK3CA E545K/PIK3R1 (p110 alpha E545K/p85 alpha)	Adapta	Km app	16.7	0.99	0.9976	37	62	65	Pass	Pass	0.85	A31083/1966603
MTX-531	PIK3CA E545K/PIK3R1 (p110 alpha E545K/p85 alpha)	Adapta	Km app	16.7	0.99	0.9976	12.3	41	37	Pass	Pass	0.85	A31083/1966603
MTX-531	PIK3CA E545K/PIK3R1 (p110 alpha E545K/p85 alpha)	Adapta	Km app	16.7	0.99	0.9976	4.12	17	21	Pass	Pass	0.85	A31083/1966603
MTX-531	PIK3CA E545K/PIK3R1 (p110 alpha E545K/p85 alpha)	Adapta	Km app	16.7	0.99	0.9976	1.37	6	-2	Pass	Pass	0.85	A31083/1966603
MTX-531	PIK3CA E545K/PIK3R1 (p110 alpha E545K/p85 alpha)	Adapta	Km app	16.7	0.99	0.9976	0.457	3	-5	Pass	Pass	0.85	A31083/1966603
MTX-531	PIK3CA E545K/PIK3R1 (p110 alpha E545K/p85 alpha)	Adapta	Km app	16.7	0.99	0.9976	0.152	7	-4	Pass	Pass	0.85	A31083/1966603
MTX-531	PIK3CA E545K/PIK3R1 (p110 alpha E545K/p85 alpha)	Adapta	Km app	16.7	0.99	0.9976	0.0495	-1	-6	Pass	Pass	0.85	A31083/1966603
MTX-531	PIK3CA/PIK3R1 (p110 alpha/p85 alpha)	Adapta	10	4.07	1.01	0.9991	1000	97	98	Pass	Pass	0.55	PV4788/1990201
MTX-531	PIK3CA/PIK3R1 (p110 alpha/p85 alpha)	Adapta	10	4.07	1.01	0.9991	333	97	100	Pass	Pass	0.55	PV4788/1990201
MTX-531	PIK3CA/PIK3R1 (p110 alpha/p85 alpha)	Adapta	10	4.07	1.01	0.9991	111	94	95	Pass	Pass	0.55	PV4788/1990201
MTX-531	PIK3CA/PIK3R1 (p110 alpha/p85 alpha)	Adapta	10	4.07	1.01	0.9991	37	89	88	Pass	Pass	0.55	PV4788/1990201
MTX-531	PIK3CA/PIK3R1 (p110 alpha/p85 alpha)	Adapta	10	4.07	1.01	0.9991	12.3	73	79	Pass	Pass	0.55	PV4788/1990201
MTX-531	PIK3CA/PIK3R1 (p110 alpha/p85 alpha)	Adapta	10	4.07	1.01	0.9991	4.12	49	49	Pass	Pass	0.55	PV4788/1990201
MTX-531	PIK3CA/PIK3R1 (p110 alpha/p85 alpha)	Adapta	10	4.07	1.01	0.9991	1.37	15	32	Pass	Pass	0.55	PV4788/1990201
MTX-531	PIK3CA/PIK3R1 (p110 alpha/p85 alpha)	Adapta	10	4.07	1.01	0.9991	0.457	14	10	Pass	Pass	0.55	PV4788/1990201
MTX-531	PIK3CA/PIK3R1 (p110 alpha/p85 alpha)	Adapta	10	4.07	1.01	0.9991	0.152	8	1	Pass	Pass	0.55	PV4788/1990201
MTX-531	PIK3CA/PIK3R1 (p110 alpha/p85 alpha)	Adapta	10	4.07	1.01	0.9991	0.0495	-9	9	Pass	Pass	0.55	PV4788/1990201
MTX-531	PIK3CA/PIK3R1 (p110 alpha/p85 alpha)	Adapta	Km app	6.45	1.07	0.9972	1000	100	100	Pass	Pass	0.87	PV4788/1990201
MTX-531	PIK3CA/PIK3R1 (p110 alpha/p85 alpha)	Adapta	Km app	6.45	1.07	0.9972	333	99	100	Pass	Pass	0.87	PV4788/1990201
MTX-531	PIK3CA/PIK3R1 (p110 alpha/p85 alpha)	Adapta	Km app	6.45	1.07	0.9972	111	97	98	Pass	Pass	0.87	PV4788/1990201
MTX-531	PIK3CA/PIK3R1 (p110 alpha/p85 alpha)	Adapta	Km app	6.45	1.07	0.9972	37	86	88	Pass	Pass	0.87	PV4788/1990201
MTX-531	PIK3CA/PIK3R1 (p110 alpha/p85 alpha)	Adapta	Km app	6.45	1.07	0.9972	12.3	71	67	Pass	Pass	0.87	PV4788/1990201
MTX-531	PIK3CA/PIK3R1 (p110 alpha/p85 alpha)	Adapta	Km app	6.45	1.07	0.9972	4.12	44	45	Pass	Pass	0.87	PV4788/1990201
MTX-531	PIK3CA/PIK3R1 (p110 alpha/p85 alpha)	Adapta	Km app	6.45	1.07	0.9972	1.37	22	15	Pass	Pass	0.87	PV4788/1990201
MTX-531	PIK3CA/PIK3R1 (p110 alpha/p85 alpha)	Adapta	Km app	6.45	1.07	0.9972	0.457	15	16	Pass	Pass	0.87	PV4788/1990201
MTX-531	PIK3CA/PIK3R1 (p110 alpha/p85 alpha)	Adapta	Km app	6.45	1.07	0.9972	0.152	1	10	Pass	Pass	0.87	PV4788/1990201
MTX-531	PIK3CA/PIK3R1 (p110 alpha/p85 alpha)	Adapta	Km app	6.45	1.07	0.9972	0.0495	12	5	Pass	Pass	0.87	PV4788/1990201
MTX-531	PIK3CA/PIK3R1 (p110 alpha/p85 alpha)	Adapta	Km app	8.71	0.94	0.9973	1000	100	98	Pass	Pass	0.81	PV4788/2189413
MTX-531	PIK3CA/PIK3R1 (p110 alpha/p85 alpha)	Adapta	Km app	8.71	0.94	0.9973	333	100	98	Pass	Pass	0.81	PV4788/2189413
MTX-531	PIK3CA/PIK3R1 (p110 alpha/p85 alpha)	Adapta	Km app	8.71	0.94	0.9973	111	92	90	Pass	Pass	0.81	PV4788/2189413
MTX-531	PIK3CA/PIK3R1 (p110 alpha/p85 alpha)	Adapta	Km app	8.71	0.94	0.9973	37	77	77	Pass	Pass	0.81	PV4788/2189413
MTX-531	PIK3CA/PIK3R1 (p110 alpha/p85 alpha)	Adapta	Km app	8.71	0.94	0.9973	12.3	60	56	Pass	Pass	0.81	PV4788/2189413
MTX-531	PIK3CA/PIK3R1 (p110 alpha/p85 alpha)	Adapta	Km app	8.71	0.94	0.9973	4.12	29	22	Pass	Pass	0.81	PV4788/2189413
MTX-531	PIK3CA/PIK3R1 (p110 alpha/p85 alpha)	Adapta	Km app	8.71	0.94	0.9973	1.37	10	5	Pass	Pass	0.81	PV4788/2189413
MTX-531	PIK3CA/PIK3R1 (p110 alpha/p85 alpha)	Adapta	Km app	8.71	0.94	0.9973	0.457	4	-2	Pass	Pass	0.81	PV4788/2189413
MTX-531	PIK3CA/PIK3R1 (p110 alpha/p85 alpha)	Adapta	Km app	8.71	0.94	0.9973	0.152	-12	-8	Pass	Pass	0.81	PV4788/2189413
MTX-531	PIK3CA/PIK3R1 (p110 alpha/p85 alpha)	Adapta	Km app	8.71	0.94	0.9973	0.0495	-1	-10	Pass	Pass	0.81	PV4788/2189413
MTX-531	PIK3CB/PIK3R1 (p110 beta/p85 alpha)	Adapta	Km app	233	0.88	0.9976	10000	99	96	Pass	Pass	0.84	PV6454/70545
MTX-531	PIK3CB/PIK3R1 (p110 beta/p85 alpha)	Adapta	Km app	233	0.88	0.9976	3330	92	91	Pass	Pass	0.84	PV6454/70545
MTX-531	PIK3CB/PIK3R1 (p110 beta/p85 alpha)	Adapta	Km app	233	0.88	0.9976	1110	78	77	Pass	Pass	0.84	PV6454/70545
MTX-531	PIK3CB/PIK3R1 (p110 beta/p85 alpha)	Adapta	Km app	233	0.88	0.9976	370	64	54	Pass	Pass	0.84	PV6454/70545
MTX-531	PIK3CB/PIK3R1 (p110 beta/p85 alpha)	Adapta	Km app	233	0.88	0.9976	123	33	33	Pass	Pass	0.84	PV6454/70545
MTX-531	PIK3CB/PIK3R1 (p110 beta/p85 alpha)	Adapta	Km app	233	0.88	0.9976	41.2	14	5	Pass	Pass	0.84	PV6454/70545
MTX-531	PIK3CB/PIK3R1 (p110 beta/p85 alpha)	Adapta	Km app	233	0.88	0.9976	13.7	1	6	Pass	Pass	0.84	PV6454/70545
MTX-531	PIK3CB/PIK3R1 (p110 beta/p85 alpha)	Adapta	Km app	233	0.88	0.9976	4.57	-5	-3	Pass	Pass	0.84	PV6454/70545
MTX-531	PIK3CB/PIK3R1 (p110 beta/p85 alpha)	Adapta	Km app	233	0.88	0.9976	1.52	-7	-11	Pass	Pass	0.84	PV6454/70545
MTX-531	PIK3CB/PIK3R1 (p110 beta/p85 alpha)	Adapta	Km app	233	0.88	0.9976	0.495	5	-13	Pass	Pass	0.84	PV6454/70545
MTX-531	PIK3CD/PIK3R1 (p110 delta/p85 alpha)	Adapta	Km app	1.09	1.01	0.9991	1000	100	100	Pass	Pass	0.86	PV6451/1750815
MTX-531	PIK3CD/PIK3R1 (p110 delta/p85 alpha)	Adapta	Km app	1.09	1.01	0.9991	333	100	100	Pass	Pass	0.86	PV6451/1750815
MTX-531	PIK3CD/PIK3R1 (p110 delta/p85 alpha)	Adapta	Km app	1.09	1.01	0.9991	111	100	100	Pass	Pass	0.86	PV6451/1750815
MTX-531	PIK3CD/PIK3R1 (p110 delta/p85 alpha)	Adapta	Km app	1.09	1.01	0.9991	37	99	98	Pass	Pass	0.86	PV6451/1750815
MTX-531	PIK3CD/PIK3R1 (p110 delta/p85 alpha)	Adapta	Km app	1.09	1.01	0.9991	12.3	94	95	Pass	Pass	0.86	PV6451/1750815
MTX-531	PIK3CD/PIK3R1 (p110 delta/p85 alpha)	Adapta	Km app	1.09	1.01	0.9991	4.12	78	79	Pass	Pass	0.86	PV6451/1750815
MTX-531	PIK3CD/PIK3R1 (p110 delta/p85 alpha)	Adapta	Km app	1.09	1.01	0.9991	1.37	56	56	Pass	Pass	0.86	PV6451/1750815
MTX-531	PIK3CD/PIK3R1 (p110 delta/p85 alpha)	Adapta	Km app	1.09	1.01	0.9991	0.457	28	36	Pass	Pass	0.86	PV6451/1750815
MTX-531	PIK3CD/PIK3R1 (p110 delta/p85 alpha)	Adapta	Km app	1.09	1.01	0.9991	0.152	13	9	Pass	Pass	0.86	PV6451/1750815
MTX-531	PIK3CD/PIK3R1 (p110 delta/p85 alpha)	Adapta	Km app	1.09	1.01	0.9991	0.0495	7	4	Pass	Pass	0.86	PV6451/1750815
MTX-531	PIK3CG (p110 gamma)	Adapta	Km app	8.25	1.1	0.9951	1000	99	100	Pass	Pass	0.86	PV4786/1930865
MTX-531	PIK3CG (p110 gamma)	Adapta	Km app	8.25	1.1	0.9951	333	98	99	Pass	Pass	0.86	PV4786/1930865
MTX-531	PIK3CG (p110 gamma)	Adapta	Km app	8.25	1.1	0.9951	111	94	95	Pass	Pass	0.86	PV4786/1930865
MTX-531	PIK3CG (p110 gamma)	Adapta	Km app	8.25	1.1	0.9951	37	83	83	Pass	Pass	0.86	PV4786/1930865
MTX-531	PIK3CG (p110 gamma)	Adapta	Km app	8.25	1.1	0.9951	12.3	64	59	Pass	Pass	0.86	PV4786/1930865
MTX-531	PIK3CG (p110 gamma)	Adapta	Km app	8.25	1.1	0.9951	4.12	42	40	Pass	Pass	0.86	PV4786/1930865
MTX-531	PIK3CG (p110 gamma)	Adapta	Km app	8.25	1.1	0.9951	1.37	10	13	Pass	Pass	0.86	PV4786/1930865
MTX-531	PIK3CG (p110 gamma)	Adapta	Km app	8.25	1.1	0.9951	0.457	27	8	Pass	Pass	0.86	PV4786/1930865
MTX-531	PIK3CG (p110 gamma)	Adapta	Km app	8.25	1.1	0.9951	0.152	5	10	Pass	Pass	0.86	PV4786/1930865
MTX-531	PIK3CG (p110 gamma)	Adapta	Km app	8.25	1.1	0.9951	0.0495	12	6	Pass	Pass	0.86	PV4786/1930865
