# Supplementary material for: A first-in-class selective inhibitor of EGFR and PI3K offers a single-molecule approach to targeting adaptive resistance
Source: Nat Cancer. 2024 Jul 11;5(8):1250–66. doi: 10.1038/s43018-024-00781-6 (PMC11357990; doi:10.1038/s43018-024-00781-6)
Supplement: Supplementary file 5 — Statistical source data. [file 43018_2024_781_MOESM5_ESM.xlsx]

## Sheet: Fig. 1e
Figure 1e: Broad kinome screening
Compound Name	Kinase	Technology	IC50	Hillslope	R2	Compound Conc	% Inhibition 1	% Inhibition 2	Donor Interference	Acceptor Interference	Z'	Kinase Part# / Lot#	DataGraph
MTX-531	CDK11 (Inactive)	LanthaScreen Binding	632	1.33	0.9972	10000	94	95	Pass	Pass	0.75	PV6283/2212616
MTX-531	CDK11 (Inactive)	LanthaScreen Binding	632	1.33	0.9972	3330	85	88	Pass	Pass	0.75	PV6283/2212616
MTX-531	CDK11 (Inactive)	LanthaScreen Binding	632	1.33	0.9972	1110	65	63	Pass	Pass	0.75	PV6283/2212616
MTX-531	CDK11 (Inactive)	LanthaScreen Binding	632	1.33	0.9972	370	37	26	Pass	Pass	0.75	PV6283/2212616
MTX-531	CDK11 (Inactive)	LanthaScreen Binding	632	1.33	0.9972	123	7	4	Pass	Pass	0.75	PV6283/2212616
MTX-531	CDK11 (Inactive)	LanthaScreen Binding	632	1.33	0.9972	41.2	4	-2	Pass	Pass	0.75	PV6283/2212616
MTX-531	CDK11 (Inactive)	LanthaScreen Binding	632	1.33	0.9972	13.7	-3	-9	Pass	Pass	0.75	PV6283/2212616
MTX-531	CDK11 (Inactive)	LanthaScreen Binding	632	1.33	0.9972	4.57	-2	-6	Pass	Pass	0.75	PV6283/2212616
MTX-531	CDK11 (Inactive)	LanthaScreen Binding	632	1.33	0.9972	1.52	-7	5	Pass	Pass	0.75	PV6283/2212616
MTX-531	CDK11 (Inactive)	LanthaScreen Binding	632	1.33	0.9972	0.5	15	-14	Pass	Pass	0.75	PV6283/2212616
MTX-531	CDK11/cyclin C	LanthaScreen Binding	739	0.91	0.9955	10000	83	87	Pass	Pass	0.65	A33511/2380817_THW
MTX-531	CDK11/cyclin C	LanthaScreen Binding	739	0.91	0.9955	3330	72	77	Pass	Pass	0.65	A33511/2380817_THW
MTX-531	CDK11/cyclin C	LanthaScreen Binding	739	0.91	0.9955	1110	66	53	Pass	Pass	0.65	A33511/2380817_THW
MTX-531	CDK11/cyclin C	LanthaScreen Binding	739	0.91	0.9955	370	32	36	Pass	Pass	0.65	A33511/2380817_THW
MTX-531	CDK11/cyclin C	LanthaScreen Binding	739	0.91	0.9955	123	18	18	Pass	Pass	0.65	A33511/2380817_THW
MTX-531	CDK11/cyclin C	LanthaScreen Binding	739	0.91	0.9955	41.2	12	17	Pass	Pass	0.65	A33511/2380817_THW
MTX-531	CDK11/cyclin C	LanthaScreen Binding	739	0.91	0.9955	13.7	6	13	Pass	Pass	0.65	A33511/2380817_THW
MTX-531	CDK11/cyclin C	LanthaScreen Binding	739	0.91	0.9955	4.57	13	3	Pass	Pass	0.65	A33511/2380817_THW
MTX-531	CDK11/cyclin C	LanthaScreen Binding	739	0.91	0.9955	1.52	6	5	Pass	Pass	0.65	A33511/2380817_THW
MTX-531	CDK11/cyclin C	LanthaScreen Binding	739	0.91	0.9955	0.5	5	0	Pass	Pass	0.65	A33511/2380817_THW
MTX-531	CDK8/cyclin C	LanthaScreen Binding	949	1.06	0.9991	10000	94	92	Pass	Pass	0.86	PV4402/1748176
MTX-531	CDK8/cyclin C	LanthaScreen Binding	949	1.06	0.9991	3330	78	79	Pass	Pass	0.86	PV4402/1748176
MTX-531	CDK8/cyclin C	LanthaScreen Binding	949	1.06	0.9991	1110	56	53	Pass	Pass	0.86	PV4402/1748176
MTX-531	CDK8/cyclin C	LanthaScreen Binding	949	1.06	0.9991	370	30	27	Pass	Pass	0.86	PV4402/1748176
MTX-531	CDK8/cyclin C	LanthaScreen Binding	949	1.06	0.9991	123	14	6	Pass	Pass	0.86	PV4402/1748176
MTX-531	CDK8/cyclin C	LanthaScreen Binding	949	1.06	0.9991	41.2	-2	13	Pass	Pass	0.86	PV4402/1748176
MTX-531	CDK8/cyclin C	LanthaScreen Binding	949	1.06	0.9991	13.7	-2	3	Pass	Pass	0.86	PV4402/1748176
MTX-531	CDK8/cyclin C	LanthaScreen Binding	949	1.06	0.9991	4.57	5	-2	Pass	Pass	0.86	PV4402/1748176
MTX-531	CDK8/cyclin C	LanthaScreen Binding	949	1.06	0.9991	1.52	1	1	Pass	Pass	0.86	PV4402/1748176
MTX-531	CDK8/cyclin C	LanthaScreen Binding	949	1.06	0.9991	0.5	8	-1	Pass	Pass	0.86	PV4402/1748176
MTX-531	EPHA6	LanthaScreen Binding	1850	0.94	0.997	10000	80	81	Pass	Pass	0.76	PV6337/2087927
MTX-531	EPHA6	LanthaScreen Binding	1850	0.94	0.997	3330	61	59	Pass	Pass	0.76	PV6337/2087927
MTX-531	EPHA6	LanthaScreen Binding	1850	0.94	0.997	1110	36	34	Pass	Pass	0.76	PV6337/2087927
MTX-531	EPHA6	LanthaScreen Binding	1850	0.94	0.997	370	13	24	Pass	Pass	0.76	PV6337/2087927
MTX-531	EPHA6	LanthaScreen Binding	1850	0.94	0.997	123	2	3	Pass	Pass	0.76	PV6337/2087927
MTX-531	EPHA6	LanthaScreen Binding	1850	0.94	0.997	41.2	-3	1	Pass	Pass	0.76	PV6337/2087927
MTX-531	EPHA6	LanthaScreen Binding	1850	0.94	0.997	13.7	1	-2	Pass	Pass	0.76	PV6337/2087927
MTX-531	EPHA6	LanthaScreen Binding	1850	0.94	0.997	4.57	1	0	Pass	Pass	0.76	PV6337/2087927
MTX-531	EPHA6	LanthaScreen Binding	1850	0.94	0.997	1.52	-2	-5	Pass	Pass	0.76	PV6337/2087927
MTX-531	EPHA6	LanthaScreen Binding	1850	0.94	0.997	0.5	0	-4	Pass	Pass	0.76	PV6337/2087927
MTX-531	MYLK (MLCK)	LanthaScreen Binding	1110	0.96	0.999	10000	91	89	Pass	Pass	0.84	PV4339/1812001
MTX-531	MYLK (MLCK)	LanthaScreen Binding	1110	0.96	0.999	3330	73	76	Pass	Pass	0.84	PV4339/1812001
MTX-531	MYLK (MLCK)	LanthaScreen Binding	1110	0.96	0.999	1110	51	47	Pass	Pass	0.84	PV4339/1812001
MTX-531	MYLK (MLCK)	LanthaScreen Binding	1110	0.96	0.999	370	23	26	Pass	Pass	0.84	PV4339/1812001
MTX-531	MYLK (MLCK)	LanthaScreen Binding	1110	0.96	0.999	123	6	35	Pass	Pass	0.84	PV4339/1812001
MTX-531	MYLK (MLCK)	LanthaScreen Binding	1110	0.96	0.999	41.2	-1	7	Pass	Pass	0.84	PV4339/1812001
MTX-531	MYLK (MLCK)	LanthaScreen Binding	1110	0.96	0.999	13.7	-3	2	Pass	Pass	0.84	PV4339/1812001
MTX-531	MYLK (MLCK)	LanthaScreen Binding	1110	0.96	0.999	4.57	-2	-5	Pass	Pass	0.84	PV4339/1812001
MTX-531	MYLK (MLCK)	LanthaScreen Binding	1110	0.96	0.999	1.52	-4	-1	Pass	Pass	0.84	PV4339/1812001
MTX-531	MYLK (MLCK)	LanthaScreen Binding	1110	0.96	0.999	0.5	-1	-8	Pass	Pass	0.84	PV4339/1812001
MTX-531	TTK	LanthaScreen Binding	695	1.18	0.9976	10000	90	90	Pass	Pass	0.87	PV3792/2150206
MTX-531	TTK	LanthaScreen Binding	695	1.18	0.9976	3330	76	79	Pass	Pass	0.87	PV3792/2150206
MTX-531	TTK	LanthaScreen Binding	695	1.18	0.9976	1110	61	56	Pass	Pass	0.87	PV3792/2150206
MTX-531	TTK	LanthaScreen Binding	695	1.18	0.9976	370	29	31	Pass	Pass	0.87	PV3792/2150206
MTX-531	TTK	LanthaScreen Binding	695	1.18	0.9976	123	6	6	Pass	Pass	0.87	PV3792/2150206
MTX-531	TTK	LanthaScreen Binding	695	1.18	0.9976	41.2	2	-4	Pass	Pass	0.87	PV3792/2150206
MTX-531	TTK	LanthaScreen Binding	695	1.18	0.9976	13.7	-3	4	Pass	Pass	0.87	PV3792/2150206
MTX-531	TTK	LanthaScreen Binding	695	1.18	0.9976	4.57	-1	1	Pass	Pass	0.87	PV3792/2150206
MTX-531	TTK	LanthaScreen Binding	695	1.18	0.9976	1.52	2	-7	Pass	Pass	0.87	PV3792/2150206
MTX-531	TTK	LanthaScreen Binding	695	1.18	0.9976	0.5	-4	-3	Pass	Pass	0.87	PV3792/2150206
