# Supplementary material for: A first-in-class selective inhibitor of EGFR and PI3K offers a single-molecule approach to targeting adaptive resistance
Source: Nat Cancer. 2024 Jul 11;5(8):1250–66. doi: 10.1038/s43018-024-00781-6 (PMC11357990; doi:10.1038/s43018-024-00781-6)
Supplement: Supplementary file 7 — Statistical source data. [file 43018_2024_781_MOESM7_ESM.xlsx]

## Sheet: Fig. 2a
Figure 2a: Densitometry (MTX-531 titration in Cal33 cells)
				band/loading	Rx/control
pEGFR Y1068	1	37542.8		1.00172	100
	2	35854.1		0.753065	75.1772
	3	38826		0.844306	84.2856
	4	33587		0.706715	70.5501
	5	23198.6		0.472177	47.1366
	6	4347.54		0.0955995	9.54353
	7	406.092		0.00856062	0.854592
	8	0		0	0
pAKT T308	1	26708.4		0.712636	100
	2	25896.1		0.543911	76.3238
	3	28790.3		0.626071	87.8528
	4	23033.1		0.484646	68.0076
	5	14586.8		0.296896	41.6617
	6	1409.48		0.0309935	4.34913
	7	0		0	0
	8	0		0	0
b-actin	1	37478.4
(pAKT T308, pEGFR Y1068)	2	47610.9
	3	45985.7
	4	47525.6
	5	49131
	6	45476.6
	7	47437.2
	8	45711.9
c-PARP	1	1241.72		0.0318288	5.47837
	2	243.263		0.00613508	1.05597
	3	1327.55		0.0331159	5.69991
	4	1076.6		0.0289229	4.97821
	5	6950.54		0.188731	32.4844
	6	15243.4		0.480877	82.7686
	7	24247.2		0.666327	114.688
	8	23046.7		0.58099	100
b-actin	1	39012.5
(c-PARP)	2	39651.2
	3	40087.9
	4	37223
	5	36827.8
	6	31699.1
	7	36389.4
	8	39667.9
pAKT S473	1	27663.4		0.552484	100
	2	31191.1		0.609832	110.38
	3	33058.2		0.721325	130.56
	4	30760.1		0.676378	122.425
	5	23764.3		0.509945	92.3005
	6	1806.67		0.0413153	7.4781
	7	0		0	0
	8	0		0	0
vinculin	1	50070.9
(pAKT S473)	2	51147
	3	45829.8
	4	45477.7
	5	46601.8
	6	43728.8
	7	48505
	8	44807.8
pS6 S235/236	1	33856.5		1.21276	100
	2	33818.6		1.22462	100.979
	3	33437.7		1.22287	100.834
	4	31809.4		1.15016	94.8387
	5	28371.8		1.34668	111.043
	6	23292.5		0.992339	81.8252
	7	19881.4		0.708597	58.4287
	8	0		0	0
b-actin
(pS6 S235/236)	1	27917
	2	27615.5
	3	27343.7
	4	27656.4
	5	21068
	6	23472.4
	7	28057.5
	8	28459.1
p4E-BP1 S65	1	32521.5		1.34966	100
	2	25747.7		1.0744	79.6056
	3	24725.7		1.03868	76.9588
	4	27773		1.10817	82.1075
	5	15906		0.621117	46.0203
	6	2568.43		0.109856	8.13952
	7	0		0	0
	8	0		0	0
gapdh	1	24096.1
(p4E-BP1 S65)	2	23964.6
	3	23804.9
	4	25062.1
	5	25608.6
	6	23380
	7	28142.6
	8	24567.7

## Sheet: Fig. 2b
Figure 2b: Densitometry (MTX-531 100 mg/kg time course PD in CAL33)
	pEGFR		Vinculin		Ratio of net pEGFR to net Vinculin		VC Average ratio		Protein Expression (% of control)	Mean	SD	SEM
VC #1	19219.5		4894.06		3.9271		3.90987
VC #2	20639.7		5328.77		3.87325
VC #3	19245.7		4898.06		3.92925
2 hr #1	5680.86		4581.35		1.24				31.7145	15.7271	14.7538	8.51812
2 hr #2	2230.72		4446.77		0.501649				12.8303
2 hr #3	508.163		4929.48		0.103087				2.63657
4 hr #1	264.849		4549.06		0.0582206				1.48907	12.5311	11.7647	6.79234
4 hr #2	2193.96		5010.48		0.437875				11.1992
4 hr #3	4859.79		4990.77		0.973756				24.9051
8 hr #1	2726.96		4972.6		0.548398				14.026	9.73557	5.19073	2.99687
8 hr #2	856.527		5524.01		0.155055				3.96574
8 hr #3	2323.13		5298.01		0.438492				11.215
24 hr #1	3593.5		3777.23		0.951357				24.3322	16.3411	8.16918	4.71648
24 hr #2	1657.89		5297.18		0.312976				8.00477
24 hr #3	3634.33		5570.6		0.652412				16.6863
48 hr #1	11569.5		6664.72		1.73593				44.3988	50.7526	9.69219	5.59579
48 hr #2	12462.1		5148.48		2.42053				61.9083
48 hr #3	9335.76		5196.31		1.79662				45.9508
	pAKT (thr308)		Vinculin		Ratio of net pAKT (thr308) to net Vinculin		VC Average ratio		Protein Expression (% of control)	Mean	SD	SEM
VC #1	5382.38		4894.06		1.09978		0.817673
VC #2	4149.6		5328.77		0.778716
VC #3	2814.06		4898.06		0.574526
2 hr #1	0		4581.35		0				0	0	0	0
2 hr #2	0		4446.77		0				0
2 hr #3	0		4929.48		0				0
4 hr #1	0		4549.06		0				0	6.08911	10.5466	6.08911
4 hr #2	0		5010.48		0				0
4 hr #3	745.456		4990.77		0.149367				18.2673
8 hr #1	1155.11		4972.6		0.232296				28.4094	18.0246	10.1559	5.8635
8 hr #2	366.506		5524.01		0.0663478				8.11422
8 hr #3	760.284		5298.01		0.143504				17.5503
24 hr #1	241.506		3777.23		0.0639373				7.81942	26.4229	26.5414	15.3237
24 hr #2	2460.94		5297.18		0.464575				56.8168
24 hr #3	666.506		5570.6		0.119647				14.6326
48 hr #1	3451.65		6664.72		0.517899				63.3381	90.3188	24.9291	14.3928
48 hr #2	4004.36		5148.48		0.777775				95.1205
48 hr #3	4779.89		5196.31		0.919863				112.498
	pAKT (ser473)		Vinculin		Ratio of net pAKT (ser473) to net Vinculin		VC Average ratio		Protein Expression (% of control)	Mean	SD	SEM
VC #1	6389.6		4894.06		1.30558		1.1775
VC #2	5339.77		5328.77		1.00206
VC #3	5999.48		4898.06		1.22487
2 hr #1	383.971		4581.35		0.0838117				7.11774	6.85216	1.94228	1.12137
2 hr #2	250.849		4446.77		0.0564115				4.79077
2 hr #3	501.971		4929.48		0.10183				8.64799
4 hr #1	597.506		4549.06		0.131347				11.1547	14.62	5.02204	2.89948
4 hr #2	727.213		5010.48		0.145138				12.3259
4 hr #3	1197.63		4990.77		0.239968				20.3794
8 hr #1	2294.58		4972.6		0.461444				39.1883	32.1046	13.0681	7.54489
8 hr #2	1107.34		5524.01		0.200458				17.024
8 hr #3	2501.7		5298.01		0.472196				40.1014
24 hr #1	713.335		3777.23		0.188851				16.0383	27.0553	12.4543	7.19049
24 hr #2	2530.46		5297.18		0.477698				40.5687
24 hr #3	1610.92		5570.6		0.289183				24.5589
48 hr #1	5562.53		6664.72		0.834623				70.8807	71.1846	10.7818	6.22489
48 hr #2	3671.23		5148.48		0.713072				60.5579
48 hr #3	5024.35		5196.31		0.966909				82.1151
	pPRAS40		Vinculin		Ratio of net pPRAS40 to net Vinculin		VC Average ratio		Protein Expression (% of control)	Mean	SD	SEM
VC #1	5920.23		4894.06		1.20968		1.20372
VC #2	6001.06		5328.77		1.12616
VC #3	6246.65		4898.06		1.27533
2 hr #1	2845.04		4581.35		0.621004				51.5903	31.4601	17.7077	10.2236
2 hr #2	978.971		4446.77		0.220153				18.2894
2 hr #3	1453.8		4929.48		0.29492				24.5006
4 hr #1	1285.8		4549.06		0.282651				23.4814	28.5211	7.70059	4.44594
4 hr #2	1489.51		5010.48		0.297278				24.6966
4 hr #3	2245.92		4990.77		0.450015				37.3852
8 hr #1	4014.46		4972.6		0.807316				67.0682	57.9741	7.88232	4.55086
8 hr #2	3531.16		5524.01		0.639239				53.1051
8 hr #3	3427.75		5298.01		0.646988				53.7489
24 hr #1	1435.09		3777.23		0.379932				31.5631	47.3182	13.7151	7.91841
24 hr #2	3608.16		5297.18		0.681147				56.5867
24 hr #3	3607.87		5570.6		0.647663				53.805
48 hr #1	5395.23		6664.72		0.809522				67.2515	75.3243	7.96542	4.59884
48 hr #2	4681.7		5148.48		0.909336				75.5436
48 hr #3	5202.7		5196.31		1.00123				83.1778
	pS6		Vinculin		Ratio of net pS6 to net Vinculin		VC Average ratio		Protein Expression (% of control)	Mean	SD	SEM
VC #1	7463.26		4894.06		1.52496		1.47203
VC #2	7181.13		5328.77		1.34762
VC #3	7560.26		4898.06		1.54352
2 hr #1	1504.63		4581.35		0.328424				22.3109	11.2966	11.1581	6.44216
2 hr #2	0		4446.77		0				0
2 hr #3	840.213		4929.48		0.170447				11.579
4 hr #1	134.314		4549.06		0.0295256				2.00577	11.1928	10.1083	5.83605
4 hr #2	1624.21		5010.48		0.324163				22.0215
4 hr #3	701.678		4990.77		0.140595				9.55109
8 hr #1	4321.53		4972.6		0.869068				59.0387	53.8988	10.4379	6.02634
8 hr #2	4941.53		5524.01		0.894554				60.77
8 hr #3	3266.75		5298.01		0.616599				41.8876
24 hr #1	1274.51		3777.23		0.337418				22.9219	34.4891	31.0042	17.9003
24 hr #2	5428.23		5297.18		1.02474				69.6139
24 hr #3	896.385		5570.6		0.160914				10.9314
48 hr #1	8488.55		6664.72		1.27365				86.5235	95.1931	23.308	13.4569
48 hr #2	5870.65		5148.48		1.14027				77.4622
48 hr #3	9300.84		5196.31		1.7899				121.593

## Sheet: Fig. 2c
Figure 2c: Tumor volume data over time for CAL-33 and CAL-27
Tumor volume over time (mm3)				Tumor model: CAL-33
Group 1	Vehicle Control
Animal\Day of Rx	1	3	6	9	13	16	20	23	27	30	34	37	41	44	48	51	55	58	62	66	70	73	77	80	84	87	91	94	98	101	105	108	112	115	119	122	126	129	133	136	139	142	146	149	153	156	160	163	167
1	108	126	196	288	405	550	726	1099
2	126	172	196	256	365	500	666	864	1099
3	108	126	196	288	365	500	666	864	1099
4	108	126	196	245	446	567	800	1089
5	126	172	256	365	500	550	726	1099
Mean	115	144	208	288	416	533	717	1003	-	-	-	-	-	-	-	-	-	-	-	-	-	-	-	-	-	-	-	-	-	-	-	-	-	-	-	-	-	-	-	-	-	-	-	-	-	-	-	-	-
SEM	4.47214	11.1803	12.0748	21.019	25.9384	13.8636	24.5967	56.7961
SD	10	25	27	47	58	31	55	127	-	-	-	-	-	-	-	-	-	-	-	-	-	-	-	-	-	-	-	-	-	-	-	-	-	-	-	-	-	-	-	-	-	-	-	-	-	-	-	-	-
Median	108	126	196	288	405	550	726	1089	-	-	-	-	-	-	-	-	-	-	-	-	-	-	-	-	-	-	-	-	-	-	-	-	-	-	-	-	-	-	-	-	-	-	-	-	-	-	-	-	-
Group 2	MTX-531 25 mg/kg
Animal\Day of Rx	1	3	6	9	13	16	20	23	27	30	34	37	41	44	48	51	55	58	62	66	70	73	77	80	84	87	91	94	98	101	105	108	112	115	119	122	126	129	133	136	139	142	146	149	153	156	160	163	167
1	126	172	196	256	288	365	500	550	666	726	726	726	666	666
2	108	126	126	126	126	172	172	172	172	126	75	63	32	32	32	32	32	0	0	0	0	0	0	0	0	0	0	0	0	0	0	0	0	0	0	0	0	0	0	0	0	0	0
3	108	126	144	144	196	221	288	288	256	196	126	75	40	32	32	32	0	0	0	0	0	0	0	0	0	0	0	0	0	0	0	0	0	0	0	0	0	0	0	0	0	0	0	0	0	0	0	0	0
4	126	172	196	196	196	196	172	126	108	75	40	32	32	32	0	0	0	0	0	0	0	0	0	0	0	0	0	0	0	0	0	0	0	0	0	0	0	0	0	0	0	0	0	0	0	0	0	0	0
5	108	108	108	108	108	108	75	75	40	32	0	0	0	0	0	0	0	0	0	0	0	0	0	0	0	0	0	0	0	0	0	0	0	0	0	0	0	0	0	0	0	0	0	0	0	0	0	0	0
Mean	115	141	154	166	183	212	241	242	248	231	193	179	154	152	16	16	8	0	0	0	0	0	0	0	0	0	0	0	0	0	0	0	0	0	0	0	0	0	0	0	0	0	0	0	0	0	0	0	0
SEM	4.47214	12.9692	17.8885	26.8328	31.7522	42.4853	72.8958	84.5234	110.462	126.561	134.611	137.295	128.35	128.35	8.04984	8.04984	7.15542	0	0	0	0	0	0	0	0	0	0	0	0	0	0	0	0	0	0	0	0	0	0	0	0	0	0	0	0	0	0	0	0
SD	10	29	40	60	71	95	163	189	247	283	301	307	287	287	18	18	16	0	0	0	0	0	0	0	0	0	0	0	0	0	0	0	0	0	0	0	0	0	0	0	0	0	0	0	0	0	0	0	0
Median	108	126	144	144	196	196	172	172	172	126	75	63	32	32	16	16	0	0	0	0	0	0	0	0	0	0	0	0	0	0	0	0	0	0	0	0	0	0	0	0	0	0	0	0	0	0	0	0	0
Group 3	MTX-531 100 mg/kg
Animal\Day of Rx	1	3	6	9	13	16	20	23	27	30	34	37	41	44	48	51	55	58	62	66	70	73	77	80	84	87	91	94	98	101	105	108	112	115	119	122	126	129	133	136	139	142	146	149	153	156	160	163	167
1	108	108	108	75	75	75	75	63	40	40	40	40	32	32	32	32	32	32	0	0	0	0	0	0	0	0	0	0	0	0	0	0	0	0	0	0	0	0	0	0	0	0	0	0
2	108	75	75	75	75	108	75	75	75	75	75	63	63	63	63	32	0	0	0	0	0	0	0	0	0	0	0	0	0	0	0	0	0	0	0	0	0	0	0	0	0	0	0	0	0	0	0	0	0
3	108	75	63	63	63	63	40	32	32	32	32	32	32	32	0	0	0	0	0	0	0	0	0	0	0	0	0	0	0	0	0	0	0	0	0	0	0	0	0	0	0	0	0	0	0	0	0	0	0
4	126	108	75	63	63	40	40	40	32	32	32	32	32	32	32	32	32	32	32	32	32	0	0	0	0	0	0	0	0	0	0	0	0	0	0	0	0	0	0	0	0	0	0	0	0	0	0	0	0
5	126	126	108	108	75	75	63	63	40	32	32	0	0	0	0	0	0	0	0	0	0	0	0	0	0	0	0	0	0	0	0	0	0	0	0	0	0	0	0	0	0	0	0	0	0	0	0	0	0
Mean	115	98	86	77	70	72	59	55	44	42	42	33	32	32	25	19	13	13	6	6	6	0	0	0	0	0	0	0	0	0	0	0	0	0	0	0	0	0	0	0	0	0	0	0	0	0	0	0	0
SEM	4.47214	10.2859	9.39149	8.04984	3.1305	11.1803	8.04984	8.04984	8.04984	8.49706	8.49706	10.2859	9.8387	9.8387	11.6276	8.04984	8.04984	8.04984	6.26099	6.26099	6.26099	0	0	0	0	0	0	0	0	0	0	0	0	0	0	0	0	0	0	0	0	0	0	0	0	0	0	0	0
SD	10	23	21	18	7	25	18	18	18	19	19	23	22	22	26	18	18	18	14	14	14	0	0	0	0	0	0	0	0	0	0	0	0	0	0	0	0	0	0	0	0	0	0	0	0	0	0	0	0
Median	108	108	75	75	75	75	63	63	40	32	32	32	32	32	32	32	0	0	0	0	0	0	0	0	0	0	0	0	0	0	0	0	0	0	0	0	0	0	0	0	0	0	0	0	0	0	0	0	0
Tumor volume over time (mm3)				Tumor model: CAL-27
Group 1	Vehicle Control
Animal\Day of Rx	1	5	8	12	15	18	21	26	29	32	35	39	42	46	49	53	56	60	63	67	70	74	77	81	84	88	91	96	99	103	106	110	116	119	123	125	132	134	137	140	144	147	151	153	160	165	167	172	175
1	108	126	172	256	288	405	500
2	108	126	144	196	288	320	500
3	126	144	196	288	405	500
4	108	172	256	288	405	500
5	108	172	196	288	405	500
6	108	126	172	196	288	365	500
Mean	111	144	189	252	347	432	-	-	-	-	-	-	-	-	-	-	-	-	-	-	-	-	-	-	-	-	-	-	-	-	-	-	-	-	-	-	-	-	-	-	-	-	-	-	-	-	-	-	-
SEM	2.85774	9.38971	15.5134	18.3712	26.1279	32.6599
SD	7	23	38	45	64	80	-	-	-	-	-	-	-	-	-	-	-	-	-	-	-	-	-	-	-	-	-	-	-	-	-	-	-	-	-	-	-	-	-	-	-	-	-	-	-	-	-	-	-
Median	108	135	184	272	347	453	-	-	-	-	-	-	-	-	-	-	-	-	-	-	-	-	-	-	-	-	-	-	-	-	-	-	-	-	-	-	-	-	-	-	-	-	-	-	-	-	-	-	-
Group 2	MTX-531 10 mg/kg
Animal\Day of Rx	1	5	8	12	15	18	21	26	29	32	35	39	42	46	49	53	56	60	63	67	70	74	77	81	84	88	91	96	99	103	106	110	116	119	123	125	132	134	137	140	144	147	151	153	160	165	167	172	175
1	108	126	126	126	172	172	172	172	172	172	172	172	172	126	126	75	63	63	63	32	18	14	14	14	14	14	14	14	14	14	0	0	0	0	0	0	0	0	0	0	0	0	0	0	0	0	0	0	0
2	108	126	126	126	126	108	75	75	108	126	126	172	172	172	256	256	256	288	320	405	500
3	108	108	108	108	108	126	126	172	172	172	126	126	75	63	18	14	14	0	0	0	0	0	0	0	0	0	0	0	0	0	0	0	0	0	0	0	0	0	0	0	0	0	0	0	0	0	0	0	0
4	108	75	108	126	172	196	256	256	196	196	172	172	196	256	288	288	221	196	196	256	288	365	365	405	500
5	108	126	144	144	172	196	196	221	221	288	256	288	288	320	405	500
6	108	108	75	75	75	75	108	126	126	126	172	172	256	256	365	288	288	288	365	365	365	405	500
Mean	108	112	115	118	138	146	156	170	166	180	171	184	193	199	243	237	168	167	189	212	234	196	220	-	-	-	-	-	-	-	-	-	-	-	-	-	-	-	-	-	-	-	-	-	-	-	-	-	-
SEM	0	8.16497	9.79796	9.79796	16.7382	20.4124	26.9444	26.5361	17.1464	24.4949	19.1877	22.0454	30.6186	39.1918	60.0125	71.0352	49.8063	53.4805	64.5032	76.3424	89.4064	89.4064	102.879
SD	0	20	24	24	41	50	66	65	42	60	47	54	75	96	147	174	122	131	158	187	219	219	252	-	-	-	-	-	-	-	-	-	-	-	-	-	-	-	-	-	-	-	-	-	-	-	-	-	-
Median	108	117	117	126	149	149	149	172	172	172	172	172	184	214	272	272	221	196	196	256	288	190	190	-	-	-	-	-	-	-	-	-	-	-	-	-	-	-	-	-	-	-	-	-	-	-	-	-	-
Group 3	MTX-531 100 mg/kg
Animal\Day of Rx	1	5	8	12	15	18	21	26	29	32	35	39	42	46	49	53	56	60	63	67	70	74	77	81	84	88	91	96	99	103	106	110	116	119	123	125	132	134	137	140	144	147	151	153	160	165	167	172	175
1	108	40	32	14	14	0	0	0	0	0	0	0	0	0	0	0	0	0	0	0	0	0	0	0	0	0	0	0	0	0	0	0	0	0	0	0	0	0	0	0	0	0	0	0	0	0	0	0	0
2	126	75	40	18	18	14	14	14	14	14	14	0	0	0	0	0	0	0	0	0	0	0	0	0	0	0	0	0	0	0	0	0	0
3	108	108	108	108	40	14	14	14	14	14	14	14	14	14	14	14	14	14	0	0	0	0	0	0	0	0	0	0	0	0	0	0	0	0	0	0	0	0	0	0	0	0	0	0	0	0	0	0	0
4	108	40	32	14	14	14	14	14	14	14	0	0	0	0	0	0	0	0	0	0	0	0	0	0	0	0	0	0	0	0	0	0	0	0	0	0	0	0	0	0	0	0	0	0	0	0	0	0	0
5	108	40	14	14	14	14	14	32	32	32	40	40	40	63	63	63	63	63	63	63	63	40	40	40	63	63	63	63	63	63	63	63	63	63	63	63	63	40	63	63	63	63	63	63	75	75	63	63	63
6	108	32	14	14	14	14	18	18	32	40	40	63	63	63	63	63	63	63	63	63	63	63	63	63	63	63	63	63	32	32	14	14	14	14	0	0	0	0	0	0	0	0	0	0	0	0	0	0	0
Mean	111	56	40	30	19	12	12	15	18	19	18	20	20	23	23	23	23	23	21	21	21	17	17	17	21	21	21	21	16	16	13	13	13	15	13	13	13	8	13	13	13	13	13	13	15	15	13	13	13
SEM	2.85774	12.2474	14.2887	15.5134	4.08248	2.44949	2.44949	4.08248	4.89898	5.71548	7.34847	10.6145	10.6145	12.6557	12.6557	12.6557	12.6557	12.6557	13.4722	13.4722	13.4722	11.431	11.431	11.431	13.4722	13.4722	13.4722	13.4722	10.6145	10.6145	10.2062	10.2062	10.2062	11.0227	11.431	11.431	11.431	7.34847	11.431	11.431	11.431	11.431	11.431	11.431	13.8804	13.8804	11.431	11.431	11.431
SD	7	30	35	38	10	6	6	10	12	14	18	26	26	31	31	31	31	31	33	33	33	28	28	28	33	33	33	33	26	26	25	25	25	27	28	28	28	18	28	28	28	28	28	28	34	34	28	28	28
Median	108	40	32	14	14	14	14	14	14	14	14	7	7	7	7	7	7	7	0	0	0	0	0	0	0	0	0	0	0	0	0	0	0	0	0	0	0	0	0	0	0	0	0	0	0	0	0	0	0
Figure 2c: Waterfall plot data for CAL-33 and CAL-27
CAL-33
Group 1: Vehicle Control	Mouse #	Day of Best Response	Baseline Tumor Volume (V0)	Best Response Tumor Volume (Vt)	Change in Tumor Volume
	1	34	108	1183	995.37
	2	34	108	1099	917.593
	3	30	126	1099	772.222
	4	34	108	1099	917.593
	5	30	108	1099	917.593
Group 2: MTX-531 25 mg/kg	Mouse #	Day of Best Response	Baseline Tumor Volume (V0)	Best Response Tumor Volume (Vt)	Change in Tumor Volume
	1	60	126	0	-100
	2	57	108	0	-100
	3	43	126	0	-100
	4	43	108	126	16.6667
	5	53	108	0	-100
Group 3: MTX-531 100 mg/kg	Mouse #	Day of Best Response	Baseline Tumor Volume (V0)	Best Response Tumor Volume (Vt)	Change in Tumor Volume
	1	70	108	0	-100
	2	63	108	0	-100
	3	56	108	0	-100
	4	81	126	0	-100
	5	45	126	0	-100
CAL-27
Group 1: Vehicle Control	Mouse #	Day of Best Response	Baseline Tumor Volume (V0)	Best Response Tumor Volume (Vt)	Change in Tumor Volume
	1	48	108	500	362.963
	2	48	108	500	362.963
	3	45	126	500	296.825
	4	45	108	500	362.963
	5	45	108	500	362.963
	6	48	108	500	362.963
Group 2: MTX-531 10 mg/kg	Mouse #	Day of Best Response	Baseline Tumor Volume (V0)	Best Response Tumor Volume (Vt)	Change in Tumor Volume
	1	133	108	0	-100
	2	48	108	75	-30.5556
	3	87	108	0	-100
	4	39	108	126	16.6667
	5	39	108	144	33.3333
	6	39	108	75	-30.5556
Group 3: MTX-531 100 mg/kg	Mouse #	Day of Best Response	Baseline Tumor Volume (V0)	Best Response Tumor Volume (Vt)	Change in Tumor Volume
	1	45	108	0	-100
	2	66	126	0	-100
	3	90	108	0	-100
	4	62	108	0	-100
	5	45	108	14	-87.037
	6	150	108	0	-100
[truncated: 36 more columns]

## Sheet: Fig. 2d
Figure 2d: Tumor volume data over time for late-stage CAL-33
Tumor volume over time (mm3)			Tumor model: CAL-33
Group 1	Vehicle Control
Animal\Day of Rx	1	4	8	11	15	18	22	25	29	32	36	39	43	46	50
1	446	600	700	968	1150
2	500	666	864	1099
3	500	666	864	1099
4	486	608	729	1000
5	500	666	787	1099
6	446	600	750	1029
7	500	666	936	1183
8	486	608	800	950	1271
9	446	666	787	1099
10	486	650	847	936	1183
Mean	480	640	806	1046
SEM	7.58947	9.80306	22.7684	25.9307
SD	24	31	72	82
Median	486	658	794	1064
Group 2	MTX-531 100 mg/kg
Animal\Day of Rx	1	4	8	11	15	18	22	25	29	32	36	39	43	46	50
1	446	384	384	352	294	294	352	320	320	320	288	196	126	126	108
2	500	365	365	288	288	221	196	196	196	256	172	172	172	172	196
3	500	405	405	288	320	365	365	365	405	256	288	288	288	256	256
4	446	352	352	416	446	486	600	726	650	650	787	1008
5	500	405	405	320	288	196	172	108	108	63	32	0	0	0	0
6	500	500	365	256	108	40	32	0	0	0	0	0	0	0	0
7	486	384	294	245	144	75	63	32	32	0	0	0	0	0	0
8	446	405	365	365	221	144	144	144	196	256	288	365	365	405	550
9	500	500	500	446	405	405	446	550	666	726	936	1008
10	500	500	550	500	550	600	726	936	1183
Mean	482	420	399	348	306	283	310	338	376	281	310	337	136	137	159
SEM	7.90569	18.3412	23.7171	26.8794	42.3745	57.2372	73.0486	98.3468	116.056	82.5354	106.569	127.124	47.1179	49.0153	63.5618
SD	25	58	75	85	134	181	231	311	367	261	337	402	149	155	201
Median	500	405	375	336	291	258	274	258	258	256	288	196	126	126	108
Figure 2d: Waterfall plot data
Group 1: Vehicle Control	Mouse #	Day of Best Response	Baseline Tumor Volume (V0)	Best Response Tumor Volume (Vt)	Change in Tumor Volume
	1	15	446	1150	157.848
	2	11	500	1099	119.8
	3	11	500	1099	119.8
	4	11	486	1000	105.761
	5	11	500	1099	119.8
	6	11	446	1029	130.717
	7	11	500	1183	136.6
	8	15	486	1271	161.523
	9	11	446	1099	146.413
	10	15	486	1183	143.416
Group 2: MTX-531 100 mg/kg	Mouse #	Day of Best Response	Baseline Tumor Volume (V0)	Best Response Tumor Volume (Vt)	Change in Tumor Volume
	1	50	446	108	-75.7848
	2	36	500	172	-65.6
	3	50	500	256	-48.8
	4	15	446	416	-6.72646
	5	39	500	0	-100
	6	25	500	0	-100
	7	32	486	0	-100
	8	18	446	144	-67.713
	9	15	500	405	-19
	10	15	500	500	0
