# Supplementary material for: A first-in-class selective inhibitor of EGFR and PI3K offers a single-molecule approach to targeting adaptive resistance
Source: Nat Cancer. 2024 Jul 11;5(8):1250–66. doi: 10.1038/s43018-024-00781-6 (PMC11357990; doi:10.1038/s43018-024-00781-6)
Supplement: Supplementary file 8 — Statistical source data. [file 43018_2024_781_MOESM8_ESM.xlsx]

## Sheet: Fig. 3a
Figure 3a: Densitometry (MTX-531 100 mg/kg 2-hr PD in 848979)
	pEGFR		Vinculin		Ratio of net pEGFR to net vinculin		VC Average ratio		Protein Expression (% of control)	Mean	SD	SEM
VC #1	18697.9		37791.7		0.494764		0.651776
VC #2	31155.2		37037.4		0.841181
VC #3	22281.8		33747.1		0.660258
VC #4	17140.4		34852.3		0.491799
VC #5	29149.8		37813.9		0.770875
MTX-531 #1	14126.1		36455.3		0.38749				59.4515	32.5539	21.2477	9.50224
MTX-531 #2	8718.95		35950.2		0.242529				37.2105
MTX-531 #3	9909.83		38233.3		0.259194				39.7673
MTX-531 #4	5905.81		36969.1		0.15975				24.51
MTX-531 #5	436.092		36558.8		0.0119285				1.83015
	Cl PARP		Vinculin		Ratio of net Cl PARP to net vinculin		VC Average ratio		Protein Expression (% of control)	Mean	SD	SEM
VC #1	3265.15		37791.7		0.0863988		0.139896
VC #2	2083.62		37037.4		0.0562571
VC #3	7116.23		33747.1		0.210869
VC #4	629.113		34852.3		0.0180508
VC #5	12399.3		37813.9		0.327903
MTX-531 #1	20203.8		36455.3		0.554205				396.156	450.009	59.5449	26.6293
MTX-531 #2	19655.1		35950.2		0.546732				390.814
MTX-531 #3	23495.1		38233.3		0.614518				439.268
MTX-531 #4	26507.6		36969.1		0.717019				512.538
MTX-531 #5	26148.6		36558.8		0.715246				511.27
	pS6K		Beta actin		Ratio of net pS6K to net beta actin		VC Average ratio		Protein Expression (% of control)	Mean	SD	SEM
VC #1	19762.2		29034.9		0.680636		0.564454
VC #2	17098.2		27946.9		0.611811
VC #3	13599.7		25560.1		0.532068
VC #4	11802.5		27772.7		0.424968
VC #5	16985.9		29654.8		0.572786
MTX-531 #1	4048.22		29945.5		0.135187				23.95	10.1923	8.90614	3.98295
MTX-531 #2	1031.06		28749.1		0.0358642				6.35379
MTX-531 #3	500.749		30664.1		0.0163301				2.89309
MTX-531 #4	591.991		29423.8		0.0201194				3.56441
MTX-531 #5	2407.84		30040.6		0.0801529				14.2001
	pAKT (ser473)		Vinculin		Ratio of net pAKT(ser473) to net vinculin		VC Average ratio		Protein Expression (% of control)	Mean	SD	SEM
VC #1	19138.1		37791.7		0.50641		0.65709
VC #2	20829.2		37037.4		0.562382
VC #3	20276.3		33747.1		0.60083
VC #4	27707.4		34852.3		0.794993
VC #5	31038.9		37813.9		0.820832
MTX-531 #1	9042.85		36455.3		0.248053				37.7502	13.9019	13.9118	6.22155
MTX-531 #2	409.506		35950.2		0.0113909				1.73354
MTX-531 #3	3143.22		38233.3		0.0822117				12.5115
MTX-531 #4	2397.33		36969.1		0.0648467				9.86878
MTX-531 #5	1836.62		36558.8		0.0502373				7.64543
	pAKT (thr308)		Vinculin		Ratio of net pAKT(thr308) to net vinculin		VC Average ratio		Protein Expression (% of control)	Mean	SD	SEM
VC #1	25995.1		37791.7		0.687853		0.648664
VC #2	28047		37037.4		0.757262
VC #3	21831.7		33747.1		0.646923
VC #4	21264.6		34852.3		0.610133
VC #5	20463		37813.9		0.54115
MTX-531 #1	599.577		36455.3		0.0164469				2.5355	2.15791	1.12598	0.503554
MTX-531 #2	359.627		35950.2		0.0100035				1.54217
MTX-531 #3	125.021		38233.3		0.00326995				0.504105
MTX-531 #4	771.042		36969.1		0.0208564				3.21528
MTX-531 #5	709.648		36558.8		0.0194111				2.99248
	pPRAS40		Vinculin		Ratio of net pPRAS40 to net vinculin		VC Average ratio		Protein Expression (% of control)	Mean	SD	SEM
VC #1	31630.9		37791.7		0.836981		0.757882
VC #2	28509.7		37037.4		0.769754
VC #3	22698.3		33747.1		0.6726
VC #4	26156		34852.3		0.750479
VC #5	28723.3		37813.9		0.759596
MTX-531 #1	12461.4		36455.3		0.341826				45.1028	20.0737	14.6885	6.56891
MTX-531 #2	1773.26		35950.2		0.0493253				6.50832
MTX-531 #3	4046.3		38233.3		0.105832				13.9641
MTX-531 #4	5059.54		36969.1		0.136859				18.058
MTX-531 #5	4636.83		36558.8		0.126832				16.7351
	pS6		Vinculin		Ratio of net pS6 to net vinculin		VC Average ratio		Protein Expression (% of control)	Mean	SD	SEM
VC #1	29058.5		37791.7		0.768912		0.796415
VC #2	30406		37037.4		0.820952
VC #3	28396.5		33747.1		0.841451
VC #4	28711.2		34852.3		0.823795
VC #5	27489.4		37813.9		0.726965
MTX-531 #1	4191.1		36455.3		0.114965				14.4354	4.12761	6.35742	2.84313
MTX-531 #2	1775.91		35950.2		0.0493993				6.2027
MTX-531 #3	0		38233.3		0				0
MTX-531 #4	0		36969.1		0				0
MTX-531 #5	0		36558.8		0				0

## Sheet: Fig. 3b
Figure 3b: Tumor volume data over time for H&N PDX panel
Tumor volume over time (mm3)			Tumor model: NCI 245127-232-R
Group 1	Vehicle Control
Animal\Day of Rx	1	4	7	10	15	18
1	108	172	256	365	550	666
2	144	221	365	446	726	936
3	126	196	256	320	446	600
4	126	196	320	384	567	908
5	108	172	256	365	500	666
6	126	196	288	500	864	1099
Mean	123	192	290	397	609	813
SEM	5.71548	7.34847	18.3712	26.5361	63.6867	80.4249
SD	14	18	45	65	156	197
Median	126	196	272	375	559	787
Group 2	MTX-531 100 mg/kg
Animal\Day of Rx	1	4	7	10	15	18
1	108	88	88	75	75	75
2	126	126	126	126	144	196
3	108	108	108	108	108	108
4	144	126	126	108	108	108
5	108	63	63	63	63	63
6	126	172	196	196	256	256
Mean	120	114	118	113	126	134
SEM	6.12372	15.1052	18.3712	19.1877	28.5774	31.0269
SD	15	37	45	47	70	76
Median	117	117	117	108	108	108
Tumor volume over time (mm3)			Tumor model: NCI 354836-022-R
Group 1	Vehicle Control
Animal\Day of Rx	1	5	8	12	15	19	22	26
1	108	172	256	365	550	650	847	968
2	108	172	288	405	486	650	908	1080
3	108	172	256	365	500	666	864	1099
4	163	252	392	648	968	1210
5	108	172	256	365	500	666	864	1099
Mean	119	188	290	430	601	768	871	1062
SEM	11.1803	16.0997	26.3856	55.0073	92.5732	110.462	11.6276	28.1745
SD	25	36	59	123	207	247	26	63
Median	108	172	256	365	500	666	864	1090
Group 2	MTX-531 100 mg/kg
Animal\Day of Rx	1	5	8	12	15	19	22	26
1	108	108	75	75	75	75	75	108
2	126	108	126	172	196	288	320	446
3	108	63	40	40	40	40	63	75
4	108	108	108	126	172	256	405	550
5	108	63	40	32	32	32	40	75
Mean	112	90	78	89	103	138	181	251
SEM	3.57771	11.1803	17.4413	26.3856	33.9882	55.4545	75.5791	102.412
SD	8	25	39	59	76	124	169	229
Median	108	108	75	75	75	75	75	108
Tumor volume over time (mm3)			Tumor model: NCI 455876-151-R
Group 1	Vehicle Control
Animal\Day of Rx	1	5	8	12	15	19	22	26
1	126	196	288	446	600	700	908	1080
2	126	196	288	405	486	650	847	1008
3	108	172	256	365	500	666	864	1099
4	108	126	172	196	288	405	550	726
5	108	126	172	256	365	500	666	864
6	126	196	288	320	405	486	650	864
7	108	144	221	288	405	550	650	936
8	108	172	288	405	550	600	726	936
Mean	115	166	247	335	450	570	733	939
SEM	3.18198	10.6066	18.3848	30.052	36.416	36.0624	44.9013	43.8406
SD	9	30	52	85	103	102	127	124
Median	108	172	272	343	446	575	696	936
Group 2	MTX-531 100 mg/kg
Animal\Day of Rx	1	5	8	12	15	19	22	26
1	108	75	75	75	75	75	108	126
2	108	108	108	108	126	172	196	256
3	108	172	172	172	172	196	256	365
4	108	75	63	63	63	63	75	88
5	108	75	75	63	63	63	63	63
6	126	126	126	126	126	108	108	126
7	108	108	75	75	75	108	108	172
8	126	126	126	126	88	88	126	196
Mean	113	108	103	101	99	109	130	174
SEM	2.82843	12.0208	13.0815	13.7886	13.7886	17.6777	22.981	35.0018
SD	8	34	37	39	39	50	65	99
Median	108	108	92	92	82	98	108	149
Tumor volume over time (mm3)			Tumor model: NCI 848979-319-R
Group 1	Vehicle Control
Animal\Day of Rx	1	4	7	10	14	17	21
1	108	172	221	288	352	486	567
2	126	172	256	365	550	726	936
3	126	196	288	405	500	666	787
4	108	144	256	320	500	600	847
5	108	126	256	365	405	550	726
6	108	126	196	288	446	550	650
7	108	172	256	365	550	726	864
8	113	162	221	365	500	600	787
Mean	113	159	244	345	475	613	771
SEM	2.82843	8.83883	10.253	14.8492	24.7487	30.7591	42.4264
SD	8	25	29	42	70	87	120
Median	108	167	256	365	500	600	787
Group 2	MTX-531 100 mg/kg
Animal\Day of Rx	1	4	7	10	14	17	21
1	126	108	75	75	75	75	108
2	108	108	108	108	126	144	196
3	126	108	75	75	108	126	172
4	126	108	75	63	63	63	75
5	108	108	108	108	108	108	126
6	108	75	63	40	40	63	63
7	108	75	63	63	75	75	75
8	108	75	75	63	63	63	75
Mean	115	96	80	74	82	90	111
SEM	3.18198	6.01041	6.36396	8.13173	10.253	11.3137	17.6777
SD	9	17	18	23	29	32	50
Median	108	108	75	69	75	75	92
Tumor volume over time (mm3)			Tumor model: NCI 944545-341-R
Group 1	Vehicle Control
Animal\Day of Rx	1	4	8	11	15	18	22	25	29	32	36	39	43	46	50	53	57	60	64	67	71
1	108	172	196	288	405	550	726	936	1099
2	144	221	294	416	480	750	968	1089
3	126	162	180	270	384	527	608	800	900	1089
4	126	196	221	320	446	486	567	700	908	1080
5	108	144	221	320	446	600	787	908	1080
6	108	126	196	288	405	550	726	936	1099
Mean	120	170	218	317	428	577	730	895	1017	-
SEM	6.12372	14.2887	16.7382	21.2289	14.6969	37.5588	57.9713	54.297	42.4578
SD	15	35	41	52	36	92	142	133	104	-
Median	117	167	209	304	426	550	726	922	1080	-
Group 2	MTX-531 100 mg/kg
Animal\Day of Rx	1	4	8	11	15	18	22	25	29	32	36	39	43	46	50	53	57	60	64	67	71
1	108	75	40	32	32	32	32	32	0	0	0	0	0	0	0	0	0	0	0	0	0
2	126	88	88	88	75	75	75	75	48	48	48	48	48	48	48	48	48	40	40	40	40
3	126	75	63	40	32	32	0	0	0	0	0	0	0	0	0	0	0	0	0	0	0
4	108	75	63	63	63	40	40	40	40	40	40	40	40	40	40	40	40	40	40	32	32
5	108	63	63	63	75	75	75	108	108	126	126	144	144	144	144	144	144	162	162	162	180
6	144	88	48	32	32	0	0	0	0	0	0	0	0	0	0	0	0	0	0	0	0
Mean	120	77	61	53	52	42	37	43	33	36	36	39	39	39	39	39	39	40	40	39	42
SEM	6.12372	3.67423	6.53197	8.98146	8.98146	11.8392	13.8804	17.5547	17.5547	20.0042	20.0042	22.8619	22.8619	22.8619	22.8619	22.8619	22.8619	25.7196	25.7196	25.7196	28.5774
SD	15	9	16	22	22	29	34	43	43	49	49	56	56	56	56	56	56	63	63	63	70
Median	117	75	63	52	48	36	36	36	20	20	20	20	20	20	20	20	20	20	20	16	16

## Sheet: Fig. 3c
Figure 3c: HNSCC PDX panel waterfall plot data
Tumor Model: NCI 245127-232-R
Group 1: Vehicle Control	Mouse #	Day of Best Response	Baseline Tumor Volume (V0)	Best Response Tumor Volume (Vt)	Change in Tumor Volume
	1	68	108	1099	917.593
	2	61	144	1008	600
	3	68	126	1029	716.667
	4	61	126	1029	716.667
	5	68	108	1099	917.593
	6	57	126	1099	772.222
Group 2: MTX-531 100 mg/kg	Mouse #	Day of Best Response	Baseline Tumor Volume (V0)	Best Response Tumor Volume (Vt)	Change in Tumor Volume
	1	49	108	75	-30.5556
	2	49	126	126	0
	3	49	108	108	0
	4	49	144	108	-25
	5	68	108	40	-62.963
	6	68	126	126	0
Tumor Model: NCI 354836-022-R
Group 1: Vehicle Control	Mouse #	Day of Best Response	Baseline Tumor Volume (V0)	Best Response Tumor Volume (Vt)	Change in Tumor Volume
	1		108	1089	908.333
	2		108	1080	900
	3		108	1099	917.593
	4		163	1210	642.331
	5		108	1099	917.593
Group 2: MTX-531 50 mg/kg	Mouse #	Day of Best Response	Baseline Tumor Volume (V0)	Best Response Tumor Volume (Vt)	Change in Tumor Volume
	1	49	108	75	-30.5556
	2	45	126	126	0
	3	45	108	0	-100
	4	45	108	108	0
	5	49	108	32	-70.3704
Tumor Model: NCI 455876-151-R
Group 1: Vehicle Control	Mouse #	Day of Best Response	Baseline Tumor Volume (V0)	Best Response Tumor Volume (Vt)	Change in Tumor Volume
	1	33	126	1080	757.143
	2	33	126	1008	700
	3	33	108	1099	917.593
	4	40	108	1183	995.37
	5	36	108	1099	917.593
	6	40	126	1080	757.143
	7	36	108	1080	900
	8	36	108	1099	917.593
Group 2: MTX-531 100 mg/kg	Mouse #	Day of Best Response	Baseline Tumor Volume (V0)	Best Response Tumor Volume (Vt)	Change in Tumor Volume
	1	22	108	75	-30.5556
	2	19	108	108	0
	3	22	108	172	59.2593
	4	63	108	26	-75.9259
	5	63	108	29	-73.1481
	6	29	126	108	-14.2857
	7	22	108	75	-30.5556
	8	26	126	88	-30.1587
Tumor Model: NCI 848979-319-R
Group 1: Vehicle Control	Mouse #	Day of Best Response	Baseline Tumor Volume (V0)	Best Response Tumor Volume (Vt)	Change in Tumor Volume
	1	28	108	1029	852.778
	2	24	126	1099	772.222
	3	24	126	1099	772.222
	4	24	108	1008	833.333
	5	28	108	1099	917.593
	6	28	108	1008	833.333
	7	24	108	1099	917.593
	8	24	113	1099	872.566
Group 2: MTX-531 100 mg/kg	Mouse #	Day of Best Response	Baseline Tumor Volume (V0)	Best Response Tumor Volume (Vt)	Change in Tumor Volume
	1	42	126	75	-40.4762
	2	38	108	108	0
	3	38	126	75	-40.4762
	4	45	126	63	-50
	5	42	108	108	0
	6	42	108	40	-62.963
	7	38	108	63	-41.6667
	8	45	108	63	-41.6667
Tumor Model: NCI 944545-341-R
Group 1: Vehicle Control	Mouse #	Day of Best Response	Baseline Tumor Volume (V0)	Best Response Tumor Volume (Vt)	Change in Tumor Volume
	1	46	108	1099	917.593
	2	42	144	1089	656.25
	3	49	126	1089	764.286
	4	49	126	1080	757.143
	5	46	108	1080	900
	6	46	108	1099	917.593
Group 2: MTX-531 100 mg/kg	Mouse #	Day of Best Response	Baseline Tumor Volume (V0)	Best Response Tumor Volume (Vt)	Change in Tumor Volume
	1	46	108	0	-100
	2	46	126	48	-61.9048
	3	39	126	0	-100
	4	39	108	40	-62.963
	5	28	108	63	-41.6667
	6	35	144	0	-100

## Sheet: Fig. 3e
Figure 3e: Tumor volume and body weight change data over time for NCI 944545-341-R
Tumor volume over time (mm3)			Tumor model: NCI 944545-341-R
Group 1	Vehicle Control
Animal\Day of Rx	1	4	7	10	14
1	126	144	221	288	365
2	108	172	256	365	405
3	126	144	256	365	405
4	108	172	221	320	500
5	108	126	256	288	405
6	126	144	221	320	405
7	108	172	256	320	405
8	108	126	196	221	288
Mean	115	150	235	311	397
SEM	3.18198	7.07107	8.48528	16.617	20.5061
SD	9	20	24	47	58
Median	108	144	239	320	405
Group 2	MTX-531 100 mg/kg
Animal\Day of Rx	1	4	7	10	14
1	108	75	63	63	32
2	108	75	63	32	32
3	126	126	108	108	108
4	108	63	32	32	0
5	126	75	63	40	0
6	108	63	40	32	32
7	126	108	108	108	108
8	108	63	32	32	32
Mean	115	81	64	56	43
SEM	3.18198	8.13173	10.6066	12.0208	14.8492
SD	9	23	30	34	42
Median	108	75	63	36	32
Group 3	Erlotinib 50 mg/kg + Alpelisib 12.5 mg/kg
Animal\Day of Rx	1	4	7	10	14
1	108	108	108	108	108
2	126	126	126	126	172
3	108	126	108	126	126
4	126	144	144	162	162
5	108	108	108	126	126
6	126	126	126	126	126
7	108	126	126	126	172
8	108	108	108	126	126
Mean	115	122	119	128	140
SEM	3.18198	4.59619	4.59619	5.3033	8.83883
SD	9	13	13	15	25
Median	108	126	117	126	126
Body weight change over time (%)			Tumor model: NCI 944545-341-R
Group 1	Vehicle Control
Animal\Day of Rx	1	4	7	10	14
1	0	0.8	1.2	0.4	2.9
2	0	2.4	6.3	1	8.2
3	0	-1.9	2.8	4.3	3.8
4	0	5.4	9.3	10.8	12.3
5	0	12.8	16.5	22	22
6	0	4.9	4	6.7	5.8
7	0	4	4.5	5.4	5.9
8	0	-0.4	0	-0.8	-1.3
Mean	0	3.5	5.6	6.2	7.5
SEM	0	1.62635	1.87383	2.6163	2.51023
SD	0	4.6	5.3	7.4	7.1
Median	0	3.2	4.3	4.9	5.9
Group 2	MTX-531 100 mg/kg
Animal\Day of Rx	1	4	7	10	14
1	0	0	2.3	4.5	7.9
2	0	5	9.2	8.1	6.9
3	0	3	3	4.3	5.6
4	0	3	4.3	7.3	10.3
5	0	1.4	-0.5	0.9	7.3
6	0	1.6	3.3	3.3	6.2
7	0	1.6	1.6	5.1	4.3
8	0	-6.5	-5.3	-6.1	0
Mean	0	1.1	2.2	3.4	6.1
SEM	0	1.20208	1.44957	1.59099	1.06066
SD	0	3.4	4.1	4.5	3
Median	0	1.6	2.7	4.4	6.6
Group 3	Erlotinib 50 mg/kg + Alpelisib 12.5 mg/kg
Animal\Day of Rx	1	4	7	10	14
1	0	1.9	-1.2	-1.2	-0.4
2	0	-3.4	-8.1	-11	-4.2
3	0	-3.3	-12.6	-21.9	-25.6
4	0	-1.7	-4.2	-1.3	4.7
5	0	-3.1	-7.4	-7	1.6
6	0	3.7	-6.8	-3.7	-2.3
7	0	2.6	-5.1	-0.4	7.7
8	0	1.9	-7.7	-3.8	1.4
Mean	0	-0.2	-6.6	-6.3	-2.1
SEM	0	1.06066	1.16673	2.54558	3.60624
SD	0	3	3.3	7.2	10.2
Median	0	0.1	-7.1	-3.8	0.5
