# Supplementary material for: A first-in-class selective inhibitor of EGFR and PI3K offers a single-molecule approach to targeting adaptive resistance
Source: Nat Cancer. 2024 Jul 11;5(8):1250–66. doi: 10.1038/s43018-024-00781-6 (PMC11357990; doi:10.1038/s43018-024-00781-6)
Supplement: Supplementary file 10 — Statistical source data. [file 43018_2024_781_MOESM10_ESM.xlsx]

## Sheet: Fig. 4a
Figure 4a: Tumor volume data over time for NCI CN0375-F725
Tumor volume over time (mm3)			Tumor model: NCI CN0375-F725
Group 1	Vehicle Control
Animal\Day of Rx	1	3	7	10	14	17	21	24	27	30
1	108	126	172	196	256	365	500	666	864	1099
2	108	126	172	196	256	288	405	550	726	864
3	126	144	256	365	500	500	726	936	1099
4	108	126	196	221	320	352	486	650	847	968
5	108	126	196	256	365	405	550	666	864	1099
Mean	112	130	198	247	339	382	533	694	880	1008
SEM	3.57771	3.57771	15.2053	31.7522	45.1686	34.8827	53.6656	64.3988	60.3738	50.9823
SD	8	8	34	71	101	78	120	144	135	114
Median	108	126	196	221	320	365	500	666	864	1034
Group 2	Trametinib 1 mg/kg
Animal\Day of Rx	1	3	7	10	14	17	21	24	27	30
1	126	172	196	256	288	365	500	550	726	864
2	108	126	172	196	256	365	500	550	726	864
3	108	126	172	196	256	256	288	365	405	550
4	108	108	108	126	172	196	256	288	365	500
5	108	126	172	172	196	256	288	405	500	550
Mean	112	132	164	189	234	288	366	432	544	666
SEM	3.57771	10.7331	14.758	21.019	21.4663	33.541	55.0073	51.8768	77.368	81.3929
SD	8	24	33	47	48	75	123	116	173	182
Median	108	126	172	196	256	256	288	405	500	550
Group 3	MTX-531 100 mg/kg
Animal\Day of Rx	1	3	7	10	14	17	21	24	27	30
1	108	126	172	172	196	196	196	256	256	256
2	108	108	108	108	126	172	196	256	288	288
3	108	126	144	196	221	288	320	405	446	486
4	108	108	126	172	172	172	172	172	196	256
5	126	172	172	172	172	196	256	256	288	320
Mean	112	128	144	164	177	205	228	269	295	321
SEM	3.57771	11.6276	12.522	14.758	15.6525	21.4663	26.8328	37.5659	41.1437	42.9325
SD	8	26	28	33	35	48	60	84	92	96
Median	108	126	144	172	172	196	196	256	288	288
Group 4	MTX-531 100 mg/kg + Trametinib 1 mg/kg
Animal\Day of Rx	1	3	7	10	14	17	21	24	27	30
1	108	108	108	63	40	40	40	40	40	63
2	108	108	75	75	63	63	63	75	75	75
3	108	75	63	63	63	32	32	32	32	32
4	108	75	40	40	40	40	40	40	40	40
5	126	126	126	126	108	108	126	126	172	108
Mean	112	98	82	73	63	57	60	63	72	64
SEM	3.57771	10.2859	15.6525	14.3108	12.522	13.8636	17.4413	17.4413	25.9384	13.4164
SD	8	23	35	32	28	31	39	39	58	30
Median	108	108	75	63	63	40	40	40	40	63
Figure 4a: Waterfall plot data
Group 1: Vehicle Control	Mouse #	Day of Best Response	Baseline Tumor Volume (V0)	Best Response Tumor Volume (Vt)	Change in Tumor Volume
	1	45	108	1099	917.593
	2	49	108	1099	917.593
	3	42	126	1099	772.222
	4	49	108	1089	908.333
	5	45	108	1099	917.593
Group 2: trametinib 1 mg/kg	Mouse #	Day of Best Response	Baseline Tumor Volume (V0)	Best Response Tumor Volume (Vt)	Change in Tumor Volume
	1	25	126	256	103.175
	2	25	108	196	81.4815
	3	25	108	196	81.4815
	4	25	108	126	16.6667
	5	25	108	172	59.2593
Group 3: MTX-531 100 mg/kg	Mouse #	Day of Best Response	Baseline Tumor Volume (V0)	Best Response Tumor Volume (Vt)	Change in Tumor Volume
	1	25	108	172	59.2593
	2	25	108	108	0
	3	25	108	196	81.4815
	4	25	108	172	59.2593
	5	25	126	172	36.5079
Group 4: MTX-531 100 mg/kg + trametinib 1 mg/kg	Mouse #	Day of Best Response	Baseline Tumor Volume (V0)	Best Response Tumor Volume (Vt)	Change in Tumor Volume
	1	29	108	40	-62.963
	2	29	108	63	-41.6667
	3	32	108	32	-70.3704
	4	22	108	40	-62.963
	5	29	126	108	-14.2857

## Sheet: Fig. 4b
Figure 4b: Tumor volume data over time for UM-CRC 14-929
Tumor volume over time (mm3)			Tumor model: UM-CRC 14-929
Group 1	Vehicle Control
Animal\Day of Rx	1	4	6	8	11	13
1	113	138	216	343	608	800
2	108	126	196	352	486	726
3	108	126	172	245	384	650
4	144	245	384	608	900	1271
5	144	180	294	448	750	1150
Mean	123	163	252	399	626	919
SEM	8.49706	22.8079	38.9076	61.2683	92.126	122.537
SD	19	51	87	137	206	274
Median	113	138	216	352	608	800
Group 2	Trametinib 1 mg/kg
Animal\Day of Rx	1	4	6	8	11	13
1	126	196	320	486	726	936
2	108	172	221	294	343	608
3	113	162	180	270	384	527
4	144	221	365	550	750	1150
5	108	126	172	196	256	365
Mean	120	175	252	359	492	717
SEM	6.7082	16.0997	38.9076	67.5293	102.859	142.661
SD	15	36	87	151	230	319
Median	113	172	221	294	384	608
Group 3	MTX-531 100 mg/kg
Animal\Day of Rx	1	4	6	8	11	13
1	113	113	100	88	88	88
2	113	113	125	125	180	198
3	126	126	126	144	162	221
4	113	100	113	113	100	100
5	108	108	108	108	108	108
Mean	115	112	114	116	128	143
SEM	3.1305	4.02492	4.91935	9.39149	18.3358	27.7272
SD	7	9	11	21	41	62
Median	113	113	113	113	108	108
Group 4	MTX-531 100 mg/kg + Trametinib 1 mg/kg
Animal\Day of Rx	1	4	6	8	11	13
1	113	100	88	88	88	88
2	108	40	32	32	32	32
3	108	63	40	32	32	32
4	126	144	144	162	162	162
5	108	108	108	108	126	126
Mean	113	91	82	84	88	88
SEM	3.57771	18.3358	21.019	24.5967	25.4912	25.4912
SD	8	41	47	55	57	57
Median	108	100	88	88	88	88
Figure 4b: Waterfall plot data
Group 1: Vehicle Control	Mouse #	Day of Best Response	Baseline Tumor Volume (V0)	Best Response Tumor Volume (Vt)	Change in Tumor Volume
	1	29	113	1089	863.717
	2	32	108	1089	908.333
	3	32	108	1150	964.815
	4	27	144	1271	782.639
	5	27	144	1150	698.611
Group 2: trametinib 1 mg/kg	Mouse #	Day of Best Response	Baseline Tumor Volume (V0)	Best Response Tumor Volume (Vt)	Change in Tumor Volume
	1	25	126	726	476.19
	2	25	108	343	217.593
	3	25	113	384	239.823
	4	25	144	750	420.833
	5	25	108	256	137.037
Group 3: MTX-531 100 mg/kg	Mouse #	Day of Best Response	Baseline Tumor Volume (V0)	Best Response Tumor Volume (Vt)	Change in Tumor Volume
	1	25	113	88	-22.1239
	2	25	113	180	59.292
	3	25	126	162	28.5714
	4	25	113	100	-11.5044
	5	25	108	108	0
Group 4: MTX-531 100 mg/kg + trametinib 1 mg/kg	Mouse #	Day of Best Response	Baseline Tumor Volume (V0)	Best Response Tumor Volume (Vt)	Change in Tumor Volume
	1	25	113	88	-22.1239
	2	25	108	32	-70.3704
	3	25	108	32	-70.3704
	4	25	126	162	28.5714
	5	22	108	108	0
Figure 4b: Densitometry (MTX-531 + Trametinib combination 5-day PD in UM-CRC 14-929)
	pEGFR		Vinculin		Ratio of net pEGFR to net Vinculin		VC Average ratio		Protein Expression (% of control)	Mean	SD	SEM
VC #1	20477.1		34145.6		0.5997		0.597589
VC #2	19107.1		36894.6		0.517882
VC #3	24180		35812.3		0.675185
trametinib #1	19212.4		35024.7		0.548538				91.7919	78.9213	19.9145	11.4977
trametinib #2	20012.8		37632.9		0.531789				88.9891
trametinib #3	12761.5		38145.3		0.334548				55.983
MTX-531 #1	946.113		38117.6		0.0248209				4.1535	4.20518	0.954899	0.551311
MTX-531 #2	761.284		38872.7		0.019584				3.27717
MTX-531 #3	1272.55		41070.8		0.0309842				5.18487
Combo #1	402.678		38046.1		0.0105839				1.77111	6.5451	8.0285	4.63526
Combo #2	3780.76		40006.3		0.094504				15.8142
Combo #3	424.506		34652.2		0.0122505				2.04998
	pAKT (ser473)		Vinculin		Ratio of net pAKT (ser473) to net Vinculin		VC Average ratio		Protein Expression (% of control)	Mean	SD	SEM
VC #1	18327.7		34145.6		0.53675		0.481498
VC #2	12805.2		36894.6		0.347074
VC #3	20079		35812.3		0.560672
trametinib #1	11752.3		35024.7		0.335544				69.6874	103.14	29.5595	17.0662
trametinib #2	20656.6		37632.9		0.548896				113.997
trametinib #3	23093.8		38145.3		0.605415				125.736
MTX-531 #1	15964.5		38117.6		0.418821				86.9828	124.624	57.0674	32.9479
MTX-531 #2	18081.5		38872.7		0.465146				96.6038
MTX-531 #3	37629.9		41070.8		0.91622				190.285
Combo #1	7840.71		38046.1		0.206084				42.8006	51.5959	10.4029	6.00615
Combo #2	12150.9		40006.3		0.303724				63.079
Combo #3	8160.3		34652.2		0.235491				48.908
	pS6K		Vinculin		Ratio of net pS6K to net Vinculin		VC Average ratio		Protein Expression (% of control)	Mean	SD	SEM
VC #1	17635.7		34145.6		0.516485		0.636503
VC #2	19370.7		36894.6		0.525027
VC #3	31085		35812.3		0.867996
trametinib #1	9724.95		35024.7		0.27766				43.6227	91.8362	42.755	24.6846
trametinib #2	29975.3		37632.9		0.796517				125.14
trametinib #3	25917.6		38145.3		0.679444				106.746
MTX-531 #1	12571.7		38117.6		0.329814				51.8166	60.1901	25.6866	14.8301
MTX-531 #2	9831.49		38872.7		0.252915				39.7351
MTX-531 #3	23270.9		41070.8		0.566605				89.0185
Combo #1	0		38046.1		0				0	2.78777	2.87359	1.65907
Combo #2	1461.67		40006.3		0.0365359				5.74011
Combo #3	578.577		34652.2		0.0166967				2.62319
