# Supplementary material for: A first-in-class selective inhibitor of EGFR and PI3K offers a single-molecule approach to targeting adaptive resistance
Source: Nat Cancer. 2024 Jul 11;5(8):1250–66. doi: 10.1038/s43018-024-00781-6 (PMC11357990; doi:10.1038/s43018-024-00781-6)
Supplement: Supplementary file 12 — Statistical source data. [file 43018_2024_781_MOESM12_ESM.xlsx]

## Sheet: Fig. 5a
Figure 5a: Tumor volume data over time for KRAS G12C mutant xenografts
Tumor volume over time (mm3)				Tumor model: 135848-042-T						Waterfall Plot Data		Tumor model: 135848-042-T
Group 1	Vehicle Control
Animal\Day of Rx	1	3	5	8	10					Group 1: Vehicle Control	Mouse #	Day of Best Response	Baseline Tumor Volume (V0)	Best Response Tumor Volume (Vt)	Change in Tumor Volume
1	172	288	500	726	1099						1	26	172	1099	538.953
2	172	256	405	666	936						2	26	172	936	444.186
3	126	196	365	550	726						3	26	126	726	476.19
4	172	221	320	446	726						4	26	172	726	322.093
5	144	245	365	550	700						5	26	144	700	386.111
Mean	157	241	391	588	837
SEM	9.39149	15.6525	30.4105	49.1935	78.2624					Group 2: AMG-510 100 mg/kg	Mouse #	Day of Best Response	Baseline Tumor Volume (V0)	Best Response Tumor Volume (Vt)	Change in Tumor Volume
SD	21	35	68	110	175						1	24	144	405	181.25
Median	172	245	365	550	726						2	24	172	365	112.209
											3	24	172	352	104.651
Group 2	Sotorasib 100 mg/kg										4	24	126	365	189.683
Animal\Day of Rx	1	3	5	8	10						5	24	172	365	112.209
1	144	196	245	405	486
2	172	256	288	365	500					Group 3: MTX-531 100 mg/kg	Mouse #	Day of Best Response	Baseline Tumor Volume (V0)	Best Response Tumor Volume (Vt)	Change in Tumor Volume
3	172	256	320	352	550						1	24	172	405	135.465
4	126	256	288	365	405						2	24	126	365	189.683
5	172	196	256	365	500						3	24	172	405	135.465
Mean	157	232	279	370	488						4	24	172	446	159.302
SEM	9.39149	14.758	13.4164	8.94427	23.2551						5	24	144	365	153.472
SD	21	33	30	20	52
Median	172	256	288	365	500					Group 4: MTX-531 100 mg/kg + AMG-510 100 mg/kg	Mouse #	Day of Best Response	Baseline Tumor Volume (V0)	Best Response Tumor Volume (Vt)	Change in Tumor Volume
											1	26	126	108	-14.2857
Group 3	MTX-531 100 mg/kg										2	24	172	172	0
Animal\Day of Rx	1	3	5	8	10						3	24	126	126	0
1	172	256	288	405	666						4	24	162	144	-11.1111
2	126	256	288	365	500						5	24	172	196	13.9535
3	172	196	288	405	550
4	172	256	288	446	600
5	144	196	288	365	550
Mean	157	232	288	397	573
SEM	9.39149	14.758	0	15.2053	28.1745
SD	21	33	0	34	63
Median	172	256	288	405	550
Group 4	MTX-531 100 mg/kg + Sotorasib 100 mg/kg
Animal\Day of Rx	1	3	5	8	10
1	126	172	126	126	108
2	172	172	172	172	196
3	126	126	126	126	126
4	162	196	144	144	162
5	172	196	196	196	196
Mean	152	172	153	153	158
SEM	10.7331	12.9692	13.8636	13.8636	17.8885
SD	24	29	31	31	40
Median	162	172	144	144	162
Tumor volume over time (mm3)				Tumor model: B8239						Waterfall Plot Data		Tumor model: B8239
Group 1	Vehicle Control
Animal\Day of Rx	1	6	9	13	16	20	23	27		Group 1: Vehicle Control	Mouse #	Day of Best Response	Baseline Tumor Volume (V0)	Best Response Tumor Volume (Vt)	Change in Tumor Volume
1	108	144	221	245	352	486	650	750			1	44	108	1089	908.333
2	108	144	221	320	550	726	908	1089			2	37	108	1089	908.333
3	108	172	256	365	500	666	864	1099			3	37	108	1099	917.593
4	144	198	319	527	608	800	900	1210			4	37	144	1210	740.278
5	126	196	221	320	500	600	787	908			5	40	126	1029	716.667
Mean	119	171	248	355	502	656	822	1011
SEM	7.15542	12.0748	19.2302	46.9574	42.4853	53.6656	47.8519	81.3929		Group 2: AMG-510 100 mg/kg	Mouse #	Day of Best Response	Baseline Tumor Volume (V0)	Best Response Tumor Volume (Vt)	Change in Tumor Volume
SD	16	27	43	105	95	120	107	182			1	19	126	172	36.5079
Median	108	172	221	320	500	666	864	1089			2	19	108	126	16.6667
											3	16	108	88	-18.5185
Group 2	Sotorasib 100 mg/kg										4	19	126	196	55.5556
Animal\Day of Rx	1	6	9	13	16	20	23	27			5	23	108	75	-30.5556
1	126	126	172	196	256	288	320	405
2	108	108	126	126	172	196	221	221		Group 3: MTX-531 100 mg/kg	Mouse #	Day of Best Response	Baseline Tumor Volume (V0)	Best Response Tumor Volume (Vt)	Change in Tumor Volume
3	108	88	126	144	196	245	352	486			1	19	108	108	0
4	126	172	196	221	245	270	294	416			2	23	126	126	0
5	108	108	108	75	108	108	126	144			3	19	108	88	-18.5185
Mean	115	120	146	152	195	221	263	334			4	23	108	75	-30.5556
SEM	4.47214	14.3108	16.5469	25.9384	26.8328	32.1994	40.2492	64.846			5	26	126	32	-74.6032
SD	10	32	37	58	60	72	90	145
Median	108	108	126	144	196	245	294	405		Group 4: MTX-531 100 mg/kg + AMG-510 100 mg/kg	Mouse #	Day of Best Response	Baseline Tumor Volume (V0)	Best Response Tumor Volume (Vt)	Change in Tumor Volume
											1	23	108	75	-30.5556
Group 3	MTX-531 100 mg/kg										2	23	126	40	-68.254
Animal\Day of Rx	1	6	9	13	16	20	23	27			3	33	108	40	-62.963
1	108	108	108	126	144	196	288	405			4	33	108	63	-41.6667
2	126	126	126	126	144	144	196	221			5	26	126	40	-68.254
3	108	108	88	126	126	144	144	162
4	108	108	75	75	126	144	162	162
5	126	75	63	32	32	32	32	32
Mean	115	105	92	97	114	132	164	196
SEM	4.47214	8.04984	11.1803	19.2302	21.019	26.8328	41.5909	60.821
SD	10	18	25	43	47	60	93	136
Median	108	108	88	126	126	144	162	162
Group 4	MTX-531 100 mg/kg + Sotorasib 100 mg/kg
Animal\Day of Rx	1	6	9	13	16	20	23	27
1	108	75	75	75	75	75	75	75
2	126	75	40	40	40	40	40	40
3	108	75	63	63	63	40	40	40
4	108	108	75	75	75	63	63	75
5	126	75	63	40	40	40	40	40
Mean	115	82	63	59	59	52	52	54
SEM	4.47214	6.7082	6.26099	8.04984	8.04984	7.15542	7.15542	8.49706
SD	10	15	14	18	18	16	16	19
Median	108	75	63	63	63	40	40	40
Tumor volume over time (mm3)				Tumor model: MiaPaCa-2											Waterfall Plot Data		Tumor model: MiaPaCa-2
Group 1	Vehicle Control
Animal\Day of Rx	1	3	6	9	11	13	16	18	20	23	26	30	32		Group 1: Vehicle Control	Mouse #	Day of Best Response	Baseline Tumor Volume (V0)	Best Response Tumor Volume (Vt)	Change in Tumor Volume
1	172	256	550	1183												1	17	172	1183	587.791
2	75	126	486	608	750	850	1089									2	24	75	1089	1352
3	144	405	726	1008												3	17	144	1008	600
4	126	288	666	1470												4	17	126	1470	1066.67
5	75	108	288	405	550	550	864	936	1008							5	28	75	1008	1244
Mean	118	237	543	935
SEM	19.2302	55.0073	76.4735	192.302											Group 2: AMG-510 100 mg/kg	Mouse #	Day of Best Response	Baseline Tumor Volume (V0)	Best Response Tumor Volume (Vt)	Change in Tumor Volume
SD	43	123	171	430												1	31	108	126	16.6667
Median	126	256	550	1008												2	80	108	0	-100
																3	24	126	108	-14.2857
Group 2	Sotorasib 100 mg/kg															4	26	172	144	-16.2791
Animal\Day of Rx	1	3	6	9	11	13	16	18	20	23	26	30	32			5	38	75	0	-100
1	108	172	172	196	256	196	172	172	172	126	126	172	126
2	108	108	126	172	172	196	108	108	126	126	196	144	75		Group 3: MTX-531 100 mg/kg	Mouse #	Day of Best Response	Baseline Tumor Volume (V0)	Best Response Tumor Volume (Vt)	Change in Tumor Volume
3	126	126	126	144	126	126	108	144	126	144	144	256	221			1	14	126	500	296.825
4	172	144	221	288	288	288	221	144	196	221	288	162	320			2	14	126	196	55.5556
5	75	75	108	172	172	172	108	75	75	108	63	0	0			3	14	75	108	44
Mean	118	125	151	194	203	196	143	129	139	145	163	147	148			4	14	172	726	322.093
SEM	15.6525	16.5469	20.5718	24.5967	29.9633	26.3856	22.8079	16.9941	21.019	19.6774	37.5659	41.5909	55.9017			5	14	108	288	166.667
SD	35	37	46	55	67	59	51	38	47	44	84	93	125
Median	108	126	126	172	172	196	108	144	126	126	144	162	126		Group 4: MTX-531 100 mg/kg + AMG-510 100 mg/kg	Mouse #	Day of Best Response	Baseline Tumor Volume (V0)	Best Response Tumor Volume (Vt)	Change in Tumor Volume
																1	21	172	0	-100
Group 3	MTX-531 100 mg/kg															2	31	108	0	-100
Animal\Day of Rx	1	3	6	9	11	13	16	18	20	23	26	30	32			3	28	108	0	-100
1	126	196	500	726	1008											4	40	126	0	-100
2	126	144	196	320	384	446	600	600	650	787	787	1080				5	17	75	0	-100
3	75	75	108	172	256	500	550	550	600	864	666	864	864
4	172	405	726	1099
5	108	126	288	500	666	936	1372
Mean	121	189	364	563	579	627	841
SEM	15.6525	57.2433	111.803	162.786	149.369	120.3	206.165
SD	35	128	250	364	334	269	461
Median	126	144	288	500	525	500	600
Group 4	MTX-531 100 mg/kg + Sotorasib 100 mg/kg
Animal\Day of Rx	1	3	6	9	11	13	16	18	20	23	26	30	32
1	172	108	63	40	40	0	0	0	0	0	0	0	0
2	108	75	63	40	40	40	32	32	32	0	0	0	0
3	108	75	40	32	32	32	32	32	0	0	0	0	0
4	126	88	75	63	63	63	63	32	32	32	32	32	0
5	75	75	40	0	0	0	0	0	0	0	0	0	0
Mean	118	84	56	35	35	27	25	19	13	6	6	6	0
SEM	15.6525	6.26099	7.15542	10.2859	10.2859	12.0748	11.6276	8.04984	8.04984	6.26099	6.26099	6.26099	0
SD	35	14	16	23	23	27	26	18	18	14	14	14	0
Median	108	75	63	40	40	32	32	32	0	0	0	0	0

## Sheet: Fig. 5b
Figure 5b: Tumor volume data over time for B8324
Tumor volume over time (mm3)			Tumor model: B8324
Group 1	Vehicle Control
Animal\Day of Rx	1	5	8	12	15	19	22	26	29
1	126	144	180	270	384	527	648	729	1000
2	108	172	256	365	500	666	864	1099
3	108	172	196	288	405	550	726	936	1099
4	126	172	256	365	500	666	864	1099
5	113	180	216	319	368	512	729	1000
Mean	116	168	221	321	431	584	766	973
SEM	4.02492	6.26099	15.6525	19.2302	28.6217	33.9882	42.4853	68.4237
SD	9	14	35	43	64	76	95	153
Median	113	172	216	319	405	550	729	1000
Group 2	Sotorasib 100 mg/kg
Animal\Day of Rx	1	5	8	12	15	19	22	26	29
1	126	144	196	221	270	352	486	527	608
2	113	125	180	198	216	234	319	368	392
3	126	172	196	256	288	365	500	666	864
4	108	126	144	196	245	294	416	527	650
5	108	126	144	221	245	320	405	500	666
Mean	116	139	172	218	253	313	425	518	636
SEM	4.02492	8.94427	11.6276	10.7331	12.0748	23.2551	32.6466	47.4046	75.1319
SD	9	20	26	24	27	52	73	106	168
Median	113	126	180	221	245	320	416	527	650
Group 3	MTX-531 100 mg/kg
Animal\Day of Rx	1	5	8	12	15	19	22	26	29
1	108	108	126	126	75	75	75	75	75
2	126	172	172	126	108	126	172	172	196
3	108	108	108	108	108	108	108	108	108
4	126	126	88	108	108	126	126	126	126
5	108	126	108	75	40	32	0	0	0
Mean	115	128	120	109	88	93	96	96	101
SEM	4.47214	11.6276	14.3108	9.39149	13.4164	17.8885	28.6217	28.6217	32.1994
SD	10	26	32	21	30	40	64	64	72
Median	108	126	108	108	108	108	108	108	108
Group 4	MTX-531 100 mg/kg + Sotorasib 100 mg/kg
Animal\Day of Rx	1	5	8	12	15	19	22	26	29
1	126	126	126	88	48	48	48	48	48
2	108	108	75	63	40	40	40	40	40
3	108	63	63	40	32	32	0	0	0
4	108	75	63	63	63	40	32	32	32
5	126	108	75	63	40	40	40	40	32
Mean	115	96	80	63	45	40	32	32	30
SEM	4.47214	11.6276	11.6276	7.60263	5.36656	2.68328	8.49706	8.49706	8.04984
SD	10	26	26	17	12	6	19	19	18
Median	108	108	75	63	40	40	40	40	32
Figure 5b: Waterfall plot data
Group 1: Vehicle Control	Mouse #	Day of Best Response	Baseline Tumor Volume (V0)	Best Response Tumor Volume (Vt)	Change in Tumor Volume
	1	37	126	1000	693.651
	2	34	108	1099	917.593
	3	37	108	1099	917.593
	4	34	126	1099	772.222
	5	34	113	1000	784.956
Group 2: AMG-510 100 mg/kg	Mouse #	Day of Best Response	Baseline Tumor Volume (V0)	Best Response Tumor Volume (Vt)	Change in Tumor Volume
	1	16	126	196	55.5556
	2	16	113	180	59.292
	3	16	126	196	55.5556
	4	16	108	144	33.3333
	5	16	108	144	33.3333
Group 3: MTX-531 100 mg/kg	Mouse #	Day of Best Response	Baseline Tumor Volume (V0)	Best Response Tumor Volume (Vt)	Change in Tumor Volume
	1	48	108	40	-62.963
	2	23	126	108	-14.2857
	3	23	108	108	0
	4	16	126	88	-30.1587
	5	30	108	0	-100
Group 4: MTX-531 100 mg/kg + AMG-510 100 mg/kg	Mouse #	Day of Best Response	Baseline Tumor Volume (V0)	Best Response Tumor Volume (Vt)	Change in Tumor Volume
	1	41	126	0	-100
	2	41	108	32	-70.3704
	3	30	108	0	-100
	4	30	108	32	-70.3704
	5	37	126	32	-74.6032
Figure 5b: Densitometry (MTX-531 + sotorasib 2-hour PD in B8324)
	pAKT (thr308)		Vinculin		Ratio of net pAKT (thr308) to net Vinculin		VC Average ratio		Protein Expression (% of control)	Mean	SD	SEM
VC #1	17210.8		27400.2		0.628126		0.683207
VC #2	19935.5		28265.1		0.705305
VC #3	20627.9		28802.3		0.716191
sotorasib #1	6202.23		24968.6		0.248401				36.3582	44.15	9.64078	5.56611
sotorasib #2	6350.93		22584.3		0.281211				41.1604
sotorasib #3	9919.17		26430.3		0.375295				54.9314
MTX-531 #1	11977.8		30360.2		0.394524				57.7459	20.8574	32.0374	18.4968
MTX-531 #2	0		26317.5		0				0
MTX-531 #3	884.113		26812.5		0.0329739				4.82634
Combo #1	0		25793.6		0				0	0	0	0
Combo #2	0		23999.3		0				0
Combo #3	0		23816		0				0
	pAKT (ser473)		Vinculin		Ratio of net pAKT (ser473) to net Vinculin		VC Average ratio		Protein Expression (% of control)	Mean	SD	SEM
VC #1	20012.8		27400.2		0.730389		0.758584
VC #2	25073.3		28265.1		0.887075
VC #3	18960.2		28802.3		0.658289
sotorasib #1	16130.5		24968.6		0.646033				85.163	85.3594	7.64657	4.41475
sotorasib #2	13331		22584.3		0.590277				77.813
sotorasib #3	18666.7		26430.3		0.70626				93.1023
MTX-531 #1	12415.2		30360.2		0.40893				53.9069	36.5935	15.1605	8.75293
MTX-531 #2	5129.76		26317.5		0.194919				25.695
MTX-531 #3	6138.18		26812.5		0.22893				30.1785
Combo #1	0		25793.6		0				0	8.4524	14.64	8.4524
Combo #2	4616.4		23999.3		0.192356				25.3572
Combo #3	0		23816		0				0
	p-p70S6K		Vinculin		Ratio of net p-p70S6K to net Vinculin		VC Average ratio		Protein Expression (% of control)	Mean	SD	SEM
VC #1	31394		27400.2		1.14576		1.4376
VC #2	51418.3		28265.1		1.81914
VC #3	38822.7		28802.3		1.3479
sotorasib #1	27945.5		24968.6		1.11923				77.8537	71.1042	25.8122	14.9027
sotorasib #2	13827.1		22584.3		0.612244				42.5878
sotorasib #3	35287.6		26430.3		1.33512				92.8712
MTX-531 #1	10307.1		30360.2		0.339492				23.6152	23.943	10.3051	5.94965
MTX-531 #2	13017.9		26317.5		0.494651				34.4081
MTX-531 #3	5321.49		26812.5		0.19847				13.8057
Combo #1	0		25793.6		0				0	17.2557	29.8877	17.2557
Combo #2	17860.3		23999.3		0.744203				51.767
Combo #3	0		23816		0				0
	pS6		Vinculin		Ratio of net pS6 to net Vinculin		VC Average ratio		Protein Expression (% of control)	Mean	SD	SEM
VC #1	23619.7		27400.2		0.862025		0.83884
VC #2	23932.7		28265.1		0.846722
VC #3	23265.8		28802.3		0.807775
sotorasib #1	9084.12		24968.6		0.363823				43.3721	65.6133	70.4509	40.6749
sotorasib #2	27375		22584.3		1.21213				144.501
sotorasib #3	1988.08		26430.3		0.0752198				8.96711
MTX-531 #1	3813.74		30360.2		0.125616				14.975	5.42132	8.29879	4.79131
MTX-531 #2	284.556		26317.5		0.0108124				1.28898
MTX-531 #3	0		26812.5		0				0
Combo #1	11769.1		25793.6		0.456281				54.3943	18.1314	31.4046	18.1314
Combo #2	0		23999.3		0				0
Combo #3	0		23816		0				0
	pEGFR		Vinculin		Ratio of net pEGR to net Vinculin		VC Average ratio		Protein Expression (% of control)	Mean	SD	SEM
VC #1	37054.7		27400.2		1.35235		1.27043
VC #2	37038.2		28265.1		1.31039
VC #3	33081.1		28802.3		1.14856
sotorasib #1	18030.9		24968.6		0.722144				56.8424	71.5836	12.9443	7.47341
sotorasib #2	22039.3		22584.3		0.975869				76.814
sotorasib #3	27229.8		26430.3		1.03025				81.0942
MTX-531 #1	30202.4		30360.2		0.994801				78.3041	69.4902	15.4852	8.9404
MTX-531 #2	17255.6		26317.5		0.65567				51.61
MTX-531 #3	26759		26812.5		0.998006				78.5564
Combo #1	21727.9		25793.6		0.842377				66.3064	86.3473	17.5606	10.1386
Combo #2	28567		23999.3		1.19033				93.6948
Combo #3	29966.3		23816		1.25825				99.0408
