# Supplementary material for: A first-in-class selective inhibitor of EGFR and PI3K offers a single-molecule approach to targeting adaptive resistance
Source: Nat Cancer. 2024 Jul 11;5(8):1250–66. doi: 10.1038/s43018-024-00781-6 (PMC11357990; doi:10.1038/s43018-024-00781-6)
Supplement: Supplementary file 14 — Statistical source data. [file 43018_2024_781_MOESM14_ESM.xlsx]

## Sheet: Fig. 6a
Figure 6a: Glucose and Insulin measurements (MTX-531 over 24 hrs)
Glucose measurements
Group 1	Vehicle Control
Animal\Timepoint (hr)	0	1	2	4	8	16	24
1	131	127	123	96	119	141	108
2	140	135	138	142	133	134	112
3	130	151	147	148	143	146	139
4	142	142	143	145	146	136	137
5	128	141	145	139	138	135	131
Mean	134.2	139.2	139.2	134	135.8	138.4	125.4
SEM	2.83549	3.97995	4.31741	9.61769	4.74763	2.24944	6.45446
SD	6.34035	8.89944	9.65401	21.5058	10.616	5.02991	14.4326
Median	131	141	143	142	138	136	131
Group 2	MTX-531 100 mg/kg
Animal\Day of Rx	0	1	2	4	8	16	24
1	129	150	145	132	125	137	136
2	139	147	152	148	142	138	143
3	145	144	155	143	142	141	152
4	132	137	143	139	136	133	129
5	136	154	145	141	131	144	133
Mean	136.2	146.4	148	140.6	135.2	138.6	138.6
SEM	2.78209	2.87402	2.32379	2.61916	3.27719	1.86011	4.05709
SD	6.22093	6.42651	5.19615	5.85662	7.32803	4.15933	9.07193
Median	136	147	145	141	136	138	136
Insulin measurements
Group 1	Vehicle Control
Animal\Timepoint (hr)	0	1	2	4	8	16	24
1	1.54569	0.47395	1.05247	1.12533	0.827852	0.764314	0.829261
2	0.91839	2.1467	0.537847	0.672645	0.886055	1.34504	0.544048
3	0.931324	3.20085	1.79031	1.06066	0.944258	1.46498	1.6787
4	1.57802	2.26663	1.5795	2.43166	1.06066	2.74005	1.30668
5	1.63622	0.385578	1.26948	1.26761	1.08653	0.682254	1.53609
Mean	1.32193	1.69474	1.24592	1.31158	0.961072	1.39933	1.17896
SEM	0.162765	0.547901	0.217598	0.29685	0.0496569	0.368933	0.21436
SD	0.363953	1.22514	0.486563	0.663778	0.111036	0.82496	0.479323
Median	1.54569	2.1467	1.26948	1.12533	0.944258	1.34504	1.30668
Group 2	MTX-531 100 mg/kg
Animal\Day of Rx	0	1	2	4	8	16	24
1	0.472169	2.59487	1.91431	4.73391	3.31764	2.80949	1.6787
2	2.51573	2.02677	2.89396	5.21893	4.16481	1.54072	1.5981
3	1.97897	2.07726	2.60874	2.561	4.53343	1.97627	2.61495
4	1.43575	2.9168	2.92496	5.80096	2.91022	1.57228	4.23942
5	1.093	2.98623	2.03212	1.86257	1.93371	4.62111	2.50334
Mean	1.49912	2.52039	2.47482	4.03547	3.37196	2.50397	2.5269
SEM	0.352657	0.20245	0.212884	0.771391	0.461647	0.576626	0.47556
SD	0.788565	0.452691	0.476023	1.72488	1.03227	1.28938	1.06339
Median	1.43575	2.59487	2.60874	4.73391	3.31764	1.97627	2.50334

## Sheet: Fig. 6b
Figure 6b: Glucose and Insulin measurements (MTX-531 vs alpelisib)
Glucose measurements
Group 1	Vehicle Control
Animal\Timepoint (hr)	0	0.5	1	2	4
1	126	121	129	118	108
2	127	132	131	112	115
3	140	141	144	120	107
4	130	142	149	131	133
5	112	111	135	138	115
6	100	117	110	110	114
7	107	115	113	106	96
8	109	135	135	91	117
9	117	132	121	103	121
10	120	120	142	117	130
11	128	151	145	147	121
12	131	147	136	136	129
13	138	154	145	118	140
14	127	150	155	131	127
15	126	155	153	146	139
16	134	152	160	151	123
17	130	152	152	159	130
18	137	139	153	163	133
19	142	136	147	155	137
Mean	125.316	136.947	139.737	129.053	122.895
SEM	2.68965	3.30379	3.22802	4.7551	2.73262
SD	11.7239	14.4009	14.0706	20.727	11.9112
Median	127	139	144	131	123
Group 3	MTX-531 100 mg/kg
Animal\Day of Rx	0	0.5	1	2	4
1	113	122	135	124	126
2	140	145	141	138	141
3	134	132	141	124	132
4	121	140	131	142	123
5	137	149	152	149	145
6	89	125	119	127	113
7	103	105	130	154	141
8	102	138	137	132	127
9	112	144	157	152	117
10	127	160	161	141	140
11	128	161	175	152	124
12	133	171	160	151	145
13	134	151	161	151	126
14	140	169	155	147	139
15	143	191	138	148	142
16	125	130	129	122	139
17	130	136	142	121	136
18	129	181	156	160	148
19	138	172	154	152	134
Mean	125.158	148.526	146	141.421	133.579
SEM	3.42186	5.06355	3.29806	2.89415	2.306
SD	14.9156	22.0715	14.3759	12.6153	10.0516
Median	129	145	142	147	136
Group 5	Alpelisib 50 mg/kg
Animal\Day of Rx	0	0.5	1	2	4
1	109	260	222	150	130
2	127	295	259	154	150
3	120	271	229	177	135
4	142	206	298	136	117
5	136	191	329	160	133
6	137	222	322	165	146
7	125	235	299	185	126
8	117	190	306	139	134
Mean	126.625	233.75	283	158.25	133.875
SEM	3.96835	13.6797	14.5529	6.07615	3.71021
SD	11.2242	38.692	41.1617	17.186	10.494
Median	126	228.5	298.5	157	133.5
Insulin measurements
Group 1	Vehicle Control
Animal\Timepoint (hr)	0	0.5	1	2	4
1	0.839406	0.789959	0.740478	1.31686	1.15397
2	0.740478	1.38107	0.822927	1.09261	1.01056
3	0.657931	0.690962	0.806445	1.0311	1.2559
4	2.29388	2.72988	0.297258	1.21684	0.861704
5	1.21684	1.64551	0.227018	0.790898	0.156846
6	2.43887	2.43887	0.720165	1.28809	0.649503
Mean	1.36457	1.61271	0.602382	1.12273	0.84808
SEM	0.326812	0.342145	0.109121	0.080271	0.163677
SD	0.800522	0.83808	0.267292	0.196623	0.400925
Median	1.02812	1.51329	0.730321	1.15472	0.936134
Group 2	MTX-531 100 mg/kg
Animal\Day of Rx	0	0.5	1	2	4
1	0.756975	2.08089	3.31829	4.86432	5.02419
2	0.806445	4.69425	4.28535	4.93548	4.54195
3	1.05328	3.03075	3.20659	4.3794	4.46982
4	0.690962	1.70739	0.85588	1.33715	1.33715
5	0.822927	1.46278	1.43011	2.07675	1.23554
6	1.20097	1.26651	1.00398	1.07212	2.05704
Mean	0.888592	2.37376	2.35003	3.11087	3.11095
SEM	0.080029	0.529214	0.586153	0.73903	0.71482
SD	0.19603	1.2963	1.43578	1.81025	1.75094
Median	0.814686	1.89414	2.31835	3.22808	3.26343
Group 3	Alpelisib 50 mg/kg
Animal\Day of Rx	0	0.5	1	2	4
1	1.71722	13.6933	26.2077	5.64717	3.16905
2	1.50231	14.159	23.4729	7.3671	4.13206
3	2.43887	12.6886	23.7227	4.58213	2.72988
4	1.71722	13.6933	26.2077	5.64717	3.16905
5	1.50231	14.159	23.4729	7.3671	4.13206
6	2.43887	12.6886	23.7227	4.58213	2.72988
Mean	1.88613	13.5136	24.4678	5.86547	3.34366
SEM	0.17914	0.274408	0.552111	0.513128	0.261888
SD	0.438803	0.672159	1.35239	1.2569	0.641492
Median	1.71722	13.6933	23.7227	5.64717	3.16905

## Sheet: Fig. 6c
Figure 6c: Glucose measurements (MTX-531 vs PI3K inhibitor panel)
Glucose measurements
Group 1	Vehicle Control
Animal\Timepoint (hr)	0	0.5	1	2	4
1	126	121	129	118	108
2	127	132	131	112	115
3	140	141	144	120	107
4	130	142	149	131	133
5	112	111	135	138	115
6	100	117	110	110	114
7	107	115	113	106	96
8	109	135	135	91	117
9	117	132	121	103	121
10	120	120	142	117	130
11	128	151	145	147	121
12	131	147	136	136	129
13	138	154	145	118	140
14	127	150	155	131	127
15	126	155	153	146	139
16	134	152	160	151	123
17	130	152	152	159	130
18	137	139	153	163	133
19	142	136	147	155	137
Mean	125.316	136.947	139.737	129.053	122.895
SEM	2.68965	3.30379	3.22802	4.7551	2.73262
SD	11.7239	14.4009	14.0706	20.727	11.9112
Median	127	139	144	131	123
Group 2	MTX-531 100 mg/kg
Animal\Day of Rx	0	0.5	1	2	4
1	113	122	135	124	126
2	140	145	141	138	141
3	134	132	141	124	132
4	121	140	131	142	123
5	137	149	152	149	145
6	89	125	119	127	113
7	103	105	130	154	141
8	102	138	137	132	127
9	112	144	157	152	117
10	127	160	161	141	140
11	128	161	175	152	124
12	133	171	160	151	145
13	134	151	161	151	126
14	140	169	155	147	139
15	143	191	138	148	142
16	125	130	129	122	139
17	130	136	142	121	136
18	129	181	156	160	148
19	138	172	154	152	134
Mean	125.158	148.526	146	141.421	133.579
SEM	3.42186	5.06355	3.29806	2.89415	2.306
SD	14.9156	22.0715	14.3759	12.6153	10.0516
Median	129	145	142	147	136
Group 3	Alpelisib 50 mg/kg
Animal\Day of Rx	0	0.5	1	2	4
1	109	260	222	150	130
2	127	295	259	154	150
3	120	271	229	177	135
4	142	206	298	136	117
5	136	191	329	160	133
6	137	222	322	165	146
7	125	235	299	185	126
8	117	190	306	139	134
Mean	126.625	233.75	283	158.25	133.875
SEM	3.96835	13.6797	14.5529	6.07615	3.71021
SD	11.2242	38.692	41.1617	17.186	10.494
Median	126	228.5	298.5	157	133.5
Group 4	Buparlisib 60 mg/kg
Animal\Day of Rx	0	0.5	1	2	4
1	128	293	347	281	145
2	131	263	276	191	148
3	133	308	337	242	190
4	123	240	340	271	161
5	135	358	391	228	149
6	124	391	398	291	161
7	135	354	340	245	181
8	135	362	376	206	153
Mean	130.5	321.125	350.625	244.375	161
SEM	1.75255	18.8589	13.7008	12.5498	5.78483
SD	4.95696	53.3411	38.7517	35.4962	16.362
Median	132	331	343.5	243.5	157
Group 5	Copanlisib 15 mg/kg
Animal\Day of Rx	0	0.5	1	2	4
1	134	269	246	142	152
2	103	187	194	164	144
3	138	220	282	205	158
4	135	203	251	188	123
5	134	218	280	186	126
Mean	128.8	219.4	250.6	177	140.6
SEM	6.49153	13.7499	15.9298	10.9087	6.95414
SD	14.5155	30.7457	35.6202	24.3926	15.5499
Median	134	218	251	186	144
Group 6	Omipalisib 3 mg/kg
Animal\Day of Rx	0	0.5	1	2	4
1	111	246	307	244	113
2	134	273	371	292	139
3	139	284	406	357	140
Mean	128	267.667	361.333	297.667	130.667
SEM	8.62168	11.2891	28.9847	32.7431	8.83805
SD	14.9332	19.5533	50.2029	56.7127	15.308
Median	134	273	371	292	139
Group 7	Taselisib 25 mg/kg
Animal\Day of Rx	0	0.5	1	2	4
1	125	221	272	176	142
2	136	237	277	205	152
3	133	215	237	202	142
4	132	190	202	184	168
5	133	210	228	182	155
Mean	131.8	214.6	243.2	189.8	151.8
SEM	1.82757	7.64591	14.0335	5.76541	4.82079
SD	4.08656	17.0968	31.3799	12.8919	10.7796
Median	133	215	237	184	152

## Sheet: Fig. 6d
Figure 6d: Tumor volume data over time for KPC
Tumor volume over time (mm3)			Tumor model: KPC-2
Group 1	Vehicle Control
Animal\Day of Rx	1	3	6	8	10	13
1	75	126	288	405	550
2	108	172	256	365	500
3	63	108	196	288	405	550
4	63	126	196	256	405	550
5	63	108	196	288	365	500
6	63	108	196	256	365	500
7	63	126	221	320	446	567
8	75	126	221	320	384	600
Mean	71.625	125	221.25	312.25	427.5	544.5
SEM	5.53862	7.4162	12.1107	18.4243	23.65	13.7908
SD	15.6656	20.9762	34.2543	52.1118	66.8922	39.0064
Median	63	126	208.5	304	405	550
Group 2	Alpelisib 50 mg/kg
Animal\Day of Rx
1	75	126	172	288	405	550
2	63	126	221	365	500
3	63	126	256	365	500
4	63	108	172	196	288	365
5	63	108	256	288	320	405
6	63	108	196	288	405	500
7	75	126	256	365	500
8	108	126	196	256	288	365
Mean	71.625	119.25	215.625	301.375	400.75	437
SEM	5.53862	3.29366	13.0219	21.4825	33.1483	29.649
SD	15.6656	9.31589	36.8314	60.7617	93.7577	83.86
Median	63	126	208.5	288	405	405
Group 3	MTX-531 100 mg/kg
Animal\Day of Rx
1	63	63	75	108	108	126
2	75	75	75	75	108	108
3	75	63	63	63	75	88
4	63	63	63	63	63	63
5	75	75	75	75	75	75
6	63	63	63	75	108	126
7	75	108	108	108	108	126
8	63	63	63	63	63	75
Mean	69	71.625	73.125	78.75	88.5	98.375
SEM	2.26779	5.53862	5.40647	6.67819	7.54274	9.29081
SD	6.41427	15.6656	15.2918	18.8888	21.3341	26.2784
Median	69	63	69	75	91.5	98
Figure 6d: Waterfall plot data
Group 1: Vehicle Control	Mouse #	Day of Best Response	Baseline Tumor Volume (V0)	Best Response Tumor Volume (Vt)	Change in Tumor Volume
	1	14	75	550	633.333
	2	14	108	500	362.963
	3	17	63	550	773.016
	4	17	63	550	773.016
	5	17	63	500	693.651
	6	17	63	500	693.651
	7	17	63	567	800
	8	17	75	600	700
Group 2: Alpelisib 50 mg/kg	Mouse #	Day of Best Response	Baseline Tumor Volume (V0)	Best Response Tumor Volume (Vt)	Change in Tumor Volume
	1	12	75	288	284
	2	12	63	365	479.365
	3	12	63	365	479.365
	4	12	63	196	211.111
	5	12	63	288	357.143
	6	12	63	288	357.143
	7	12	75	365	386.667
	8	12	108	256	137.037
Group 3: MTX-531 100 mg/kg	Mouse #	Day of Best Response	Baseline Tumor Volume (V0)	Best Response Tumor Volume (Vt)	Change in Tumor Volume
	1	12	63	108	71.4286
	2	12	75	75	0
	3	12	75	63	-16
	4	12	63	63	0
	5	12	75	75	0
	6	12	63	75	19.0476
	7	12	75	108	44
	8	12	63	63	0

## Sheet: Fig. 6e
Figure 6e: Tumor insulin measurements (CAL-33 and KPC)
Tumor insulin measurements (ng/mL)
	Tumor model: CAL-33
	Vehicle Control	Alpelisib 50 mg/kg	MTX-531 100 mg/kg
	1.26492	8.91848	3.33815
	1.09203	6.95444	1.66969
	1.36593	20.3079	1.68418
	1.48152	7.93755	1.48152
	1.19284	9.47838	1.75667
	Tumor model: KPC-2
	Vehicle Control	Alpelisib 50 mg/kg	MTX-531 100 mg/kg
	0.99134	6.87698	2.23671
	1.40926	7.07854	3.10192
	1.19284	9.43021	1.74217
	1.71317	7.54582	1.93092
	1.23608	7.89043	2.32428
