# Supplementary material for: A first-in-class selective inhibitor of EGFR and PI3K offers a single-molecule approach to targeting adaptive resistance
Source: Nat Cancer. 2024 Jul 11;5(8):1250–66. doi: 10.1038/s43018-024-00781-6 (PMC11357990; doi:10.1038/s43018-024-00781-6)
Supplement: Supplementary file 15 — Statistical source data. [file 43018_2024_781_MOESM15_ESM.xlsx]

## Sheet: Fig. 7a,b
Figure 7a and b: PPAR gamma agonism raw data
Compound Name	Target	Target Part# / Lot#	IC50	Hillslope	R2	Compound Conc	% Displacement 1	% Displacement 2	Donor Interference	Acceptor Interference	Z'	Known Control	Control IC50	DataGraph
MTX-531	PPAR-alpha	PV4692/2065420	>100000	-18.2	0.1466	100000	-2	8	Pass	Pass	0.7	GW7647	2.137
MTX-531	PPAR-alpha	PV4692/2065420	>100000	-18.2	0.1466	33300	-4	-1	Pass	Pass	0.7	GW7647	2.137
MTX-531	PPAR-alpha	PV4692/2065420	>100000	-18.2	0.1466	11100	-15	-21	Pass	Pass	0.7	GW7647	2.137
MTX-531	PPAR-alpha	PV4692/2065420	>100000	-18.2	0.1466	3700	-18	-18	Pass	Pass	0.7	GW7647	2.137
MTX-531	PPAR-alpha	PV4692/2065420	>100000	-18.2	0.1466	1240	-14	-15	Pass	Pass	0.7	GW7647	2.137
MTX-531	PPAR-alpha	PV4692/2065420	>100000	-18.2	0.1466	412	3	-14	Pass	Pass	0.7	GW7647	2.137
MTX-531	PPAR-alpha	PV4692/2065420	>100000	-18.2	0.1466	137	-14	-14	Pass	Pass	0.7	GW7647	2.137
MTX-531	PPAR-alpha	PV4692/2065420	>100000	-18.2	0.1466	45.7	-9	-5	Pass	Pass	0.7	GW7647	2.137
MTX-531	PPAR-alpha	PV4692/2065420	>100000	-18.2	0.1466	15.2	-7	2	Pass	Pass	0.7	GW7647	2.137
MTX-531	PPAR-alpha	PV4692/2065420	>100000	-18.2	0.1466	5	-2	-6	Pass	Pass	0.7	GW7647	2.137
MTX-531	PPAR-delta	PV4694/1401898	>100000	0.9	0.3513	100000	5	5	Pass	Pass	0.7	GW0742	0.612
MTX-531	PPAR-delta	PV4694/1401898	>100000	0.9	0.3513	33300	12	11	Pass	Pass	0.7	GW0742	0.612
MTX-531	PPAR-delta	PV4694/1401898	>100000	0.9	0.3513	11100	-16	-19	Pass	Pass	0.7	GW0742	0.612
MTX-531	PPAR-delta	PV4694/1401898	>100000	0.9	0.3513	3700	-29	-21	Pass	Pass	0.7	GW0742	0.612
MTX-531	PPAR-delta	PV4694/1401898	>100000	0.9	0.3513	1240	-10	-13	Pass	Pass	0.7	GW0742	0.612
MTX-531	PPAR-delta	PV4694/1401898	>100000	0.9	0.3513	412	-12	2	Pass	Pass	0.7	GW0742	0.612
MTX-531	PPAR-delta	PV4694/1401898	>100000	0.9	0.3513	137	-22	-13	Pass	Pass	0.7	GW0742	0.612
MTX-531	PPAR-delta	PV4694/1401898	>100000	0.9	0.3513	45.7	4	-8	Pass	Pass	0.7	GW0742	0.612
MTX-531	PPAR-delta	PV4694/1401898	>100000	0.9	0.3513	15.2	-6	-15	Pass	Pass	0.7	GW0742	0.612
MTX-531	PPAR-delta	PV4694/1401898	>100000	0.9	0.3513	5	-14	-5	Pass	Pass	0.7	GW0742	0.612
MTX-531	PPAR-gamma	PV4546/1223242	2480	1.04	0.9712	100000	80	80	Pass	Pass	0.8	GW1929	1.308
MTX-531	PPAR-gamma	PV4546/1223242	2480	1.04	0.9712	33300	91	93	Pass	Pass	0.8	GW1929	1.308
MTX-531	PPAR-gamma	PV4546/1223242	2480	1.04	0.9712	11100	76	73	Pass	Pass	0.8	GW1929	1.308
MTX-531	PPAR-gamma	PV4546/1223242	2480	1.04	0.9712	3700	50	46	Pass	Pass	0.8	GW1929	1.308
MTX-531	PPAR-gamma	PV4546/1223242	2480	1.04	0.9712	1240	22	22	Pass	Pass	0.8	GW1929	1.308
MTX-531	PPAR-gamma	PV4546/1223242	2480	1.04	0.9712	412	7	8	Pass	Pass	0.8	GW1929	1.308
MTX-531	PPAR-gamma	PV4546/1223242	2480	1.04	0.9712	137	-4	0	Pass	Pass	0.8	GW1929	1.308
MTX-531	PPAR-gamma	PV4546/1223242	2480	1.04	0.9712	45.7	5	3	Pass	Pass	0.8	GW1929	1.308
MTX-531	PPAR-gamma	PV4546/1223242	2480	1.04	0.9712	15.2	-27	-14	Pass	Pass	0.8	GW1929	1.308
MTX-531	PPAR-gamma	PV4546/1223242	2480	1.04	0.9712	5	-2	-13	Pass	Pass	0.8	GW1929	1.308
Compound Name	Assay	Cell Line	Cell Line Part # / Lot #	EC50	Hillslope	R2	Compound Conc	% Activation 1	% Activation 2	Z'	Known Control	Control EC50	DataGraph
MTX-531	PPAR-gamma	PPAR-gamma-UAS-bla HEK 293H	KV1094/52270	3370	1.55	0.9898	32000	33	58	0.52	Rosiglitazone	13.6
MTX-531	PPAR-gamma	PPAR-gamma-UAS-bla HEK 293H	KV1094/52270	3370	1.55	0.9898	10100	86	90	0.52	Rosiglitazone	13.6
MTX-531	PPAR-gamma	PPAR-gamma-UAS-bla HEK 293H	KV1094/52270	3370	1.55	0.9898	3200	45	43	0.52	Rosiglitazone	13.6
MTX-531	PPAR-gamma	PPAR-gamma-UAS-bla HEK 293H	KV1094/52270	3370	1.55	0.9898	1010	19	16	0.52	Rosiglitazone	13.6
MTX-531	PPAR-gamma	PPAR-gamma-UAS-bla HEK 293H	KV1094/52270	3370	1.55	0.9898	320	-2	0	0.52	Rosiglitazone	13.6
MTX-531	PPAR-gamma	PPAR-gamma-UAS-bla HEK 293H	KV1094/52270	3370	1.55	0.9898	101	-4	0	0.52	Rosiglitazone	13.6
MTX-531	PPAR-gamma	PPAR-gamma-UAS-bla HEK 293H	KV1094/52270	3370	1.55	0.9898	32	4	1	0.52	Rosiglitazone	13.6
MTX-531	PPAR-gamma	PPAR-gamma-UAS-bla HEK 293H	KV1094/52270	3370	1.55	0.9898	10.1	0	1	0.52	Rosiglitazone	13.6
MTX-531	PPAR-gamma	PPAR-gamma-UAS-bla HEK 293H	KV1094/52270	3370	1.55	0.9898	3.2	-6	-2	0.52	Rosiglitazone	13.6
MTX-531	PPAR-gamma	PPAR-gamma-UAS-bla HEK 293H	KV1094/52270	3370	1.55	0.9898	1.01	1	0	0.52	Rosiglitazone	13.6

## Sheet: Fig. 7c
Figure 6c: Effects of MTX-531 on PPAR gamma gene expression
Adiponectin Raw Data
Instrument Serial Number	272532521
Instrument Type	QuantStudio™ 5 System
Passive Reference	ROX
Post-read Stage/Step
Pre-read Stage/Step
Quantification Cycle Method	Ct
Signal Smoothing On	true
Stage/ Cycle where Ct Analysis is performed	Stage2, Step2
User Name
Well	Well Position	Omit	Sample Name	Target Name	Task	Reporter	Quencher	Quantity	Quantity Mean	Quantity SD	RQ	RQ Min	RQ Max	CT	Ct Mean	Ct SD	Delta Ct	Delta Ct Mean	Delta Ct SD	Delta Ct SE	Delta Delta Ct	Automatic Ct Threshold	Ct Threshold	Automatic Baseline	Baseline Start	Baseline End	Amp Status	Comments	Cq Conf	CQCONF	EXPFAIL	HIGHSD	OUTLIERRG
1	A1	FALSE	pre-diff	adiponectin	UNKNOWN	FAM	NFQ-MGB				2.30015	1.45425	3.63808	32.9527	32.7761	0.538544		7.03772	0.540642	0.270321	-1.20173	TRUE	0.308667	TRUE	3	28	Amp		0.913468	N	N	Y	N
2	A2	FALSE	DMSO 8 hr	adiponectin	UNKNOWN	FAM	NFQ-MGB				1	0.802012	1.24686	32.4827	32.8391	0.239777		8.23945	0.260169	0.130084	0	TRUE	0.308667	TRUE	3	26	Amp		0.982701	N	N	N	Y
3	A3	FALSE	Rosi 1uM 8hr	adiponectin	UNKNOWN	FAM	NFQ-MGB				0.542943	0.412699	0.71429	33.9472	33.9184	0.292237		9.12057	0.323436	0.161718	0.881128	TRUE	0.308667	TRUE	3	29	Amp		0.966059	N	N	N	N
4	A4	FALSE	MTX-531 1uM 8 hr	adiponectin	UNKNOWN	FAM	NFQ-MGB				0.47223	0.176178	1.26578	35.9212	34.2341	1.15527		9.32188	1.16266	0.581328	1.08244	TRUE	0.308667	TRUE	3	30	Amp		0.888728	N	N	Y	N
5	A5	FALSE	MTX-531 10 uM 8 hr	adiponectin	UNKNOWN	FAM	NFQ-MGB				2.48895	1.76962	3.50067	32.7155	32.1896	0.3963		6.92391	0.402217	0.201108	-1.31554	TRUE	0.308667	TRUE	3	28	Amp		0.862216	N	N	N	N
6	A6	FALSE	DMSO 24 hr	adiponectin	UNKNOWN	FAM	NFQ-MGB				0.180452	0.12076	0.26965	35.5153	35.0144	0.425683		10.7098	0.473636	0.236818	2.47031	TRUE	0.308667	TRUE	3	31	Amp		0.826868	N	N	N	N
7	A7	FALSE	Rosi 1uM 24 hr	adiponectin	UNKNOWN	FAM	NFQ-MGB				0.73043	0.548188	0.973256	33.3821	33.6385	0.317987		8.69263	0.338446	0.169223	0.453183	TRUE	0.308667	TRUE	3	27	Amp		0.93516	N	N	N	N
8	A8	FALSE	MTX-531 1uM 24hr	adiponectin	UNKNOWN	FAM	NFQ-MGB				0.430149	0.331053	0.558908	34.316	33.9228	0.304764		9.45654	0.308777	0.154388	1.21709	TRUE	0.308667	TRUE	3	28	Amp		0.911232	N	N	N	N
9	A9	FALSE	MTX-531 10uM 24 hr	adiponectin	UNKNOWN	FAM	NFQ-MGB				0.30578	0.166173	0.562674	34.6634	34.7208	0.714745		9.94888	0.719115	0.359558	1.70943	TRUE	0.308667	TRUE	3	29	Amp		0.965827	N	N	Y	N
10	A10	FALSE	DMSO 48 hr	adiponectin	UNKNOWN	FAM	NFQ-MGB				121.99	82.4146	180.569	26.9835	27.004	0.220943		1.30883	0.462453	0.231227	-6.93062	TRUE	0.308667	TRUE	3	23	Amp		0.934416	N	N	N	N
11	A11	FALSE	Rosi 1uM 48hr	adiponectin	UNKNOWN	FAM	NFQ-MGB				515.38	316.2	840.025	25.2639	25.8824	0.5667		-0.770046	0.57607	0.288035	-9.00949	TRUE	0.308667	TRUE	3	19	Amp		0.981123	N	N	Y	N
12	A12	FALSE	MTX-531 1uM 48 hr	adiponectin	UNKNOWN	FAM	NFQ-MGB				127.32	88.7278	182.697	28.0765	28.1232	0.421935		1.24714	0.42584	0.21292	-6.99231	TRUE	0.308667	TRUE	3	22	Amp		0.97139	N	N	N	N
13	A13	FALSE	MTX-531 10uM 48 hr	adiponectin	UNKNOWN	FAM	NFQ-MGB				125.078	94.0052	166.421	25.9727	25.8203	0.333766		1.27276	0.336762	0.168381	-6.96668	TRUE	0.308667	TRUE	3	20	Amp		0.90079	N	N	N	N
14	A14	FALSE	pre-diff no RT	adiponectin	UNKNOWN	FAM	NFQ-MGB							Undetermined								TRUE	0.308667	TRUE	3	39	No Amp		0	Y	Y	N	N
15	A15	FALSE	DMSO 8 hr no RT	adiponectin	UNKNOWN	FAM	NFQ-MGB							Undetermined								TRUE	0.308667	TRUE	3	39	No Amp		0	Y	Y	N	N
16	A16	FALSE	Rosi 1uM 8hr no RT	adiponectin	UNKNOWN	FAM	NFQ-MGB							Undetermined								TRUE	0.308667	TRUE	3	12	No Amp		0	Y	N	N	N
17	A17	FALSE	MTX-531 1uM 8 hr no RT	adiponectin	UNKNOWN	FAM	NFQ-MGB							Undetermined								TRUE	0.308667	TRUE	3	39	No Amp		0	Y	Y	N	N
18	A18	FALSE	MTX-531 10uM 8hr no RT	adiponectin	UNKNOWN	FAM	NFQ-MGB							Undetermined								TRUE	0.308667	TRUE	3	13	No Amp		0	Y	N	N	N
19	A19	FALSE	DMSO day 24 hr no RT	adiponectin	UNKNOWN	FAM	NFQ-MGB							Undetermined								TRUE	0.308667	TRUE	3	39	No Amp		0	Y	Y	N	N
20	A20	FALSE	Rosi 1uM 24hr no RT	adiponectin	UNKNOWN	FAM	NFQ-MGB							Undetermined								TRUE	0.308667	TRUE	3	23	No Amp		0	Y	N	N	N
21	A21	FALSE	MTX-531 1uM 24 hr no RT	adiponectin	UNKNOWN	FAM	NFQ-MGB							Undetermined								TRUE	0.308667	TRUE	3	39	No Amp		0	Y	Y	N	N
22	A22	FALSE	MTX-531 10uM 8hr no RT	adiponectin	UNKNOWN	FAM	NFQ-MGB							Undetermined								TRUE	0.308667	TRUE	3	10	No Amp		0	Y	N	N	N
23	A23	FALSE	DMSO 48 hr no RT	adiponectin	UNKNOWN	FAM	NFQ-MGB							Undetermined								TRUE	0.308667	TRUE	3	29	No Amp		0	Y	N	N	N
24	A24	FALSE	Rosi 1uM 48hr no RT	adiponectin	UNKNOWN	FAM	NFQ-MGB							Undetermined								TRUE	0.308667	TRUE	3	27	No Amp		0	Y	N	N	N
25	B1	FALSE	pre-diff	adiponectin	UNKNOWN	FAM	NFQ-MGB				2.30015	1.45425	3.63808	31.9804	32.7761	0.538544		7.03772	0.540642	0.270321	-1.20173	TRUE	0.308667	TRUE	3	25	Amp		0.946098	N	N	Y	N
26	B2	FALSE	DMSO 8 hr	adiponectin	UNKNOWN	FAM	NFQ-MGB				1	0.802012	1.24686	32.9226	32.8391	0.239777		8.23945	0.260169	0.130084	0	TRUE	0.308667	TRUE	3	27	Amp		0.914854	N	N	N	N
27	B3	FALSE	Rosi 1uM 8hr	adiponectin	UNKNOWN	FAM	NFQ-MGB				0.542943	0.412699	0.71429	34.2697	33.9184	0.292237		9.12057	0.323436	0.161718	0.881128	TRUE	0.308667	TRUE	3	29	Amp		0.950537	N	N	N	N
28	B4	FALSE	MTX-531 1uM 8 hr	adiponectin	UNKNOWN	FAM	NFQ-MGB				0.47223	0.176178	1.26578	33.3365	34.2341	1.15527		9.32188	1.16266	0.581328	1.08244	TRUE	0.308667	TRUE	3	28	Amp		0.970844	N	N	Y	N
29	B5	FALSE	MTX-531 10 uM 8 hr	adiponectin	UNKNOWN	FAM	NFQ-MGB				2.48895	1.76962	3.50067	32.0284	32.1896	0.3963		6.92391	0.402217	0.201108	-1.31554	TRUE	0.308667	TRUE	3	26	Amp		0.97031	N	N	N	N
30	B6	FALSE	DMSO 24 hr	adiponectin	UNKNOWN	FAM	NFQ-MGB				0.180452	0.12076	0.26965	35.2193	35.0144	0.425683		10.7098	0.473636	0.236818	2.47031	TRUE	0.308667	TRUE	3	30	Amp		0.827266	N	N	N	N
31	B7	FALSE	Rosi 1uM 24 hr	adiponectin	UNKNOWN	FAM	NFQ-MGB				0.73043	0.548188	0.973256	33.4081	33.6385	0.317987		8.69263	0.338446	0.169223	0.453183	TRUE	0.308667	TRUE	3	29	Amp		0.87375	N	N	N	N
32	B8	FALSE	MTX-531 1uM 24hr	adiponectin	UNKNOWN	FAM	NFQ-MGB				0.430149	0.331053	0.558908	34.0107	33.9228	0.304764		9.45654	0.308777	0.154388	1.21709	TRUE	0.308667	TRUE	3	27	Amp		0.933643	N	N	N	N
33	B9	FALSE	MTX-531 10uM 24 hr	adiponectin	UNKNOWN	FAM	NFQ-MGB				0.30578	0.166173	0.562674	35.394	34.7208	0.714745		9.94888	0.719115	0.359558	1.70943	TRUE	0.308667	TRUE	3	29	Amp		0.88629	N	N	Y	N
34	B10	FALSE	DMSO 48 hr	adiponectin	UNKNOWN	FAM	NFQ-MGB				121.99	82.4146	180.569	26.753	27.004	0.220943		1.30883	0.462453	0.231227	-6.93062	TRUE	0.308667	TRUE	3	22	Amp		0.933065	N	N	N	N
35	B11	FALSE	Rosi 1uM 48hr	adiponectin	UNKNOWN	FAM	NFQ-MGB				515.38	316.2	840.025	26.6374	25.8824	0.5667		-0.770046	0.57607	0.288035	-9.00949	TRUE	0.308667	TRUE	3	22	Amp		0.763113	Y	N	Y	N
36	B12	FALSE	MTX-531 1uM 48 hr	adiponectin	UNKNOWN	FAM	NFQ-MGB				127.32	88.7278	182.697	27.5437	28.1232	0.421935		1.24714	0.42584	0.21292	-6.99231	TRUE	0.308667	TRUE	3	22	Amp		0.978522	N	N	N	N
37	B13	FALSE	MTX-531 10uM 48 hr	adiponectin	UNKNOWN	FAM	NFQ-MGB				125.078	94.0052	166.421	25.3584	25.8203	0.333766		1.27276	0.336762	0.168381	-6.96668	TRUE	0.308667	TRUE	3	20	Amp		0.969901	N	N	N	N
49	C1	FALSE	pre-diff	adiponectin	UNKNOWN	FAM	NFQ-MGB				2.30015	1.45425	3.63808	33.0016	32.7761	0.538544		7.03772	0.540642	0.270321	-1.20173	TRUE	0.308667	TRUE	3	27	Amp		0.942457	N	N	Y	N
50	C2	FALSE	DMSO 8 hr	adiponectin	UNKNOWN	FAM	NFQ-MGB				1	0.802012	1.24686	32.9506	32.8391	0.239777		8.23945	0.260169	0.130084	0	TRUE	0.308667	TRUE	3	27	Amp		0.774803	Y	N	N	N
51	C3	FALSE	Rosi 1uM 8hr	adiponectin	UNKNOWN	FAM	NFQ-MGB				0.542943	0.412699	0.71429	33.5556	33.9184	0.292237		9.12057	0.323436	0.161718	0.881128	TRUE	0.308667	TRUE	3	27	Amp		0.97311	N	N	N	N
52	C4	FALSE	MTX-531 1uM 8 hr	adiponectin	UNKNOWN	FAM	NFQ-MGB				0.47223	0.176178	1.26578	33.9819	34.2341	1.15527		9.32188	1.16266	0.581328	1.08244	TRUE	0.308667	TRUE	3	29	Amp		0.951688	N	N	Y	N
53	C5	FALSE	MTX-531 10 uM 8 hr	adiponectin	UNKNOWN	FAM	NFQ-MGB				2.48895	1.76962	3.50067	32.2332	32.1896	0.3963		6.92391	0.402217	0.201108	-1.31554	TRUE	0.308667	TRUE	3	27	Amp		0.960739	N	N	N	N
54	C6	FALSE	DMSO 24 hr	adiponectin	UNKNOWN	FAM	NFQ-MGB				0.180452	0.12076	0.26965	34.6332	35.0144	0.425683		10.7098	0.473636	0.236818	2.47031	TRUE	0.308667	TRUE	3	29	Amp		0.920781	N	N	N	N
55	C7	FALSE	Rosi 1uM 24 hr	adiponectin	UNKNOWN	FAM	NFQ-MGB				0.73043	0.548188	0.973256	33.7004	33.6385	0.317987		8.69263	0.338446	0.169223	0.453183	TRUE	0.308667	TRUE	3	26	Amp		0.954783	N	N	N	N
56	C8	FALSE	MTX-531 1uM 24hr	adiponectin	UNKNOWN	FAM	NFQ-MGB				0.430149	0.331053	0.558908	33.6653	33.9228	0.304764		9.45654	0.308777	0.154388	1.21709	TRUE	0.308667	TRUE	3	28	Amp		0.925912	N	N	N	N
57	C9	FALSE	MTX-531 10uM 24 hr	adiponectin	UNKNOWN	FAM	NFQ-MGB				0.30578	0.166173	0.562674	33.7471	34.7208	0.714745		9.94888	0.719115	0.359558	1.70943	TRUE	0.308667	TRUE	3	27	Amp		0.969022	N	N	Y	N
58	C10	FALSE	DMSO 48 hr	adiponectin	UNKNOWN	FAM	NFQ-MGB				121.99	82.4146	180.569	26.9876	27.004	0.220943		1.30883	0.462453	0.231227	-6.93062	TRUE	0.308667	TRUE	3	23	Amp		0.952186	N	N	N	N
59	C11	FALSE	Rosi 1uM 48hr	adiponectin	UNKNOWN	FAM	NFQ-MGB				515.38	316.2	840.025	25.7853	25.8824	0.5667		-0.770046	0.57607	0.288035	-9.00949	TRUE	0.308667	TRUE	3	20	Amp		0.944107	N	N	Y	N
60	C12	FALSE	MTX-531 1uM 48 hr	adiponectin	UNKNOWN	FAM	NFQ-MGB				127.32	88.7278	182.697	28.4397	28.1232	0.421935		1.24714	0.42584	0.21292	-6.99231	TRUE	0.308667	TRUE	3	23	Amp		0.934557	N	N	N	N
61	C13	FALSE	MTX-531 10uM 48 hr	adiponectin	UNKNOWN	FAM	NFQ-MGB				125.078	94.0052	166.421	25.8174	25.8203	0.333766		1.27276	0.336762	0.168381	-6.96668	TRUE	0.308667	TRUE	3	21	Amp		0.971273	N	N	N	N
62	C14	FALSE	MTX-531 1uM 48 hr no RT	adiponectin	UNKNOWN	FAM	NFQ-MGB							Undetermined								TRUE	0.308667	TRUE	3	39	No Amp		0	Y	Y	N	N
63	C15	FALSE	MTX-531 10uM 48 hr no RT	adiponectin	UNKNOWN	FAM	NFQ-MGB							Undetermined								TRUE	0.308667	TRUE	3	39	No Amp		0	Y	Y	N	N
73	D1	FALSE	pre-diff	adiponectin	UNKNOWN	FAM	NFQ-MGB				2.30015	1.45425	3.63808	33.1698	32.7761	0.538544		7.03772	0.540642	0.270321	-1.20173	TRUE	0.308667	TRUE	3	27	Amp		0.9347	N	N	Y	N
74	D2	FALSE	DMSO 8 hr	adiponectin	UNKNOWN	FAM	NFQ-MGB				1	0.802012	1.24686	33.0005	32.8391	0.239777		8.23945	0.260169	0.130084	0	TRUE	0.308667	TRUE	3	27	Amp		0.953451	N	N	N	N
75	D3	FALSE	Rosi 1uM 8hr	adiponectin	UNKNOWN	FAM	NFQ-MGB				0.542943	0.412699	0.71429	33.9009	33.9184	0.292237		9.12057	0.323436	0.161718	0.881128	TRUE	0.308667	TRUE	3	28	Amp		0.93708	N	N	N	N
76	D4	FALSE	MTX-531 1uM 8 hr	adiponectin	UNKNOWN	FAM	NFQ-MGB				0.47223	0.176178	1.26578	33.6969	34.2341	1.15527		9.32188	1.16266	0.581328	1.08244	TRUE	0.308667	TRUE	3	28	Amp		0.964762	N	N	Y	N
77	D5	FALSE	MTX-531 10 uM 8 hr	adiponectin	UNKNOWN	FAM	NFQ-MGB				2.48895	1.76962	3.50067	31.7813	32.1896	0.3963		6.92391	0.402217	0.201108	-1.31554	TRUE	0.308667	TRUE	3	25	Amp		0.975603	N	N	N	N
78	D6	FALSE	DMSO 24 hr	adiponectin	UNKNOWN	FAM	NFQ-MGB				0.180452	0.12076	0.26965	34.6897	35.0144	0.425683		10.7098	0.473636	0.236818	2.47031	TRUE	0.308667	TRUE	3	29	Amp		0.85799	N	N	N	N
79	D7	FALSE	Rosi 1uM 24 hr	adiponectin	UNKNOWN	FAM	NFQ-MGB				0.73043	0.548188	0.973256	34.0635	33.6385	0.317987		8.69263	0.338446	0.169223	0.453183	TRUE	0.308667	TRUE	3	28	Amp		0.853252	N	N	N	N
80	D8	FALSE	MTX-531 1uM 24hr	adiponectin	UNKNOWN	FAM	NFQ-MGB				0.430149	0.331053	0.558908	33.6992	33.9228	0.304764		9.45654	0.308777	0.154388	1.21709	TRUE	0.308667	TRUE	3	28	Amp		0.916157	N	N	N	N
81	D9	FALSE	MTX-531 10uM 24 hr	adiponectin	UNKNOWN	FAM	NFQ-MGB				0.30578	0.166173	0.562674	35.0787	34.7208	0.714745		9.94888	0.719115	0.359558	1.70943	TRUE	0.308667	TRUE	3	30	Amp		0.691557	Y	N	Y	N
82	D10	FALSE	DMSO 48 hr	adiponectin	UNKNOWN	FAM	NFQ-MGB				121.99	82.4146	180.569	27.2917	27.004	0.220943		1.30883	0.462453	0.231227	-6.93062	TRUE	0.308667	TRUE	3	23	Amp		0.880149	N	N	N	N
83	D11	FALSE	Rosi 1uM 48hr	adiponectin	UNKNOWN	FAM	NFQ-MGB				515.38	316.2	840.025	25.8431	25.8824	0.5667		-0.770046	0.57607	0.288035	-9.00949	TRUE	0.308667	TRUE	3	21	Amp		0.874575	N	N	Y	N
84	D12	FALSE	MTX-531 1uM 48 hr	adiponectin	UNKNOWN	FAM	NFQ-MGB				127.32	88.7278	182.697	28.433	28.1232	0.421935		1.24714	0.42584	0.21292	-6.99231	TRUE	0.308667	TRUE	3	24	Amp		0.956655	N	N	N	N
85	D13	FALSE	MTX-531 10uM 48 hr	adiponectin	UNKNOWN	FAM	NFQ-MGB				125.078	94.0052	166.421	26.1327	25.8203	0.333766		1.27276	0.336762	0.168381	-6.96668	TRUE	0.308667	TRUE	3	21	Amp		0.917291	N	N	N	N
97	E1	FALSE	pre-diff	RPLP0	UNKNOWN	FAM	NFQ-MGB							25.7122	25.7384	0.0475846						TRUE	0.769848	TRUE	3	19	Amp		0.962629	N	N	N	N
98	E2	FALSE	DMSO 8 hr	RPLP0	UNKNOWN	FAM	NFQ-MGB							24.6239	24.5997	0.100969						TRUE	0.769848	TRUE	3	18	Amp		0.974762	N	N	N	N
99	E3	FALSE	Rosi 1uM 8hr	RPLP0	UNKNOWN	FAM	NFQ-MGB							24.9708	24.7978	0.138596						TRUE	0.769848	TRUE	3	18	Amp		0.971085	N	N	N	N
100	E4	FALSE	MTX-531 1uM 8 hr	RPLP0	UNKNOWN	FAM	NFQ-MGB							24.7901	24.9122	0.130846						TRUE	0.769848	TRUE	3	18	Amp		0.979556	N	N	N	N
101	E5	FALSE	MTX-531 10 uM 8 hr	RPLP0	UNKNOWN	FAM	NFQ-MGB							25.2698	25.2656	0.0687395						TRUE	0.769848	TRUE	3	18	Amp		0.976143	N	N	N	N
102	E6	FALSE	DMSO 24 hr	RPLP0	UNKNOWN	FAM	NFQ-MGB							24.5429	24.3046	0.207666						TRUE	0.769848	TRUE	3	18	Amp		0.962796	N	N	N	N
103	E7	FALSE	Rosi 1uM 24 hr	RPLP0	UNKNOWN	FAM	NFQ-MGB							24.9608	24.9459	0.115887						TRUE	0.769848	TRUE	3	18	Amp		0.984045	N	N	N	N
104	E8	FALSE	MTX-531 1uM 24hr	RPLP0	UNKNOWN	FAM	NFQ-MGB							24.4681	24.4663	0.0496216						TRUE	0.769848	TRUE	3	18	Amp		0.978735	N	N	N	N
105	E9	FALSE	MTX-531 10uM 24 hr	RPLP0	UNKNOWN	FAM	NFQ-MGB							24.6577	24.7719	0.0791579						TRUE	0.769848	TRUE	3	18	Amp		0.977594	N	N	N	N
106	E10	FALSE	DMSO 48 hr	RPLP0	UNKNOWN	FAM	NFQ-MGB							25.0959	25.6951	0.40626						TRUE	0.769848	TRUE	3	18	Amp		0.965385	N	N	N	N
107	E11	FALSE	Rosi 1uM 48hr	RPLP0	UNKNOWN	FAM	NFQ-MGB							26.6433	26.6525	0.103478						TRUE	0.769848	TRUE	3	20	Amp		0.97956	N	N	N	N
108	E12	FALSE	MTX-531 1uM 48 hr	RPLP0	UNKNOWN	FAM	NFQ-MGB							26.9514	26.8761	0.0575319						TRUE	0.769848	TRUE	3	20	Amp		0.975327	N	N	N	N
109	E13	FALSE	MTX-531 10uM 48 hr	RPLP0	UNKNOWN	FAM	NFQ-MGB							24.5271	24.5475	0.0448165						TRUE	0.769848	TRUE	3	18	Amp		0.975257	N	N	N	N
110	E14	FALSE	pre-diff no RT	RPLP0	UNKNOWN	FAM	NFQ-MGB							Undetermined								TRUE	0.769848	TRUE	3	39	No Amp		0	Y	Y	N	N
111	E15	FALSE	DMSO 8 hr no RT	RPLP0	UNKNOWN	FAM	NFQ-MGB							37.9214	37.9214							TRUE	0.769848	TRUE	3	31	Inconclusive		0.832317	N	N	N	N
112	E16	FALSE	Rosi 1uM 8hr no RT	RPLP0	UNKNOWN	FAM	NFQ-MGB							Undetermined								TRUE	0.769848	TRUE	3	39	No Amp		0	Y	Y	N	N
113	E17	FALSE	MTX-531 1uM 8 hr no RT	RPLP0	UNKNOWN	FAM	NFQ-MGB							Undetermined								TRUE	0.769848	TRUE	3	39	No Amp		0	Y	Y	N	N
114	E18	FALSE	MTX-531 10uM 8hr no RT	RPLP0	UNKNOWN	FAM	NFQ-MGB							Undetermined								TRUE	0.769848	TRUE	3	25	No Amp		0	Y	N	N	N
115	E19	FALSE	DMSO day 24 hr no RT	RPLP0	UNKNOWN	FAM	NFQ-MGB							Undetermined								TRUE	0.769848	TRUE	3	39	No Amp		0	Y	Y	N	N
116	E20	FALSE	Rosi 1uM 24hr no RT	RPLP0	UNKNOWN	FAM	NFQ-MGB							Undetermined								TRUE	0.769848	TRUE	3	39	No Amp		0	Y	Y	N	N
117	E21	FALSE	MTX-531 1uM 24 hr no RT	RPLP0	UNKNOWN	FAM	NFQ-MGB							Undetermined								TRUE	0.769848	TRUE	3	39	No Amp		0	Y	Y	N	N
118	E22	FALSE	MTX-531 10uM 8hr no RT	RPLP0	UNKNOWN	FAM	NFQ-MGB							Undetermined								TRUE	0.769848	TRUE	3	39	No Amp		0	Y	Y	N	N
119	E23	FALSE	DMSO 48 hr no RT	RPLP0	UNKNOWN	FAM	NFQ-MGB							Undetermined								TRUE	0.769848	TRUE	3	39	No Amp		0	Y	Y	N	N
120	E24	FALSE	Rosi 1uM 48hr no RT	RPLP0	UNKNOWN	FAM	NFQ-MGB							Undetermined								TRUE	0.769848	TRUE	3	24	No Amp		0	Y	N	N	N
121	F1	FALSE	pre-diff	RPLP0	UNKNOWN	FAM	NFQ-MGB							25.8081	25.7384	0.0475846						TRUE	0.769848	TRUE	3	18	Amp		0.967581	N	N	N	N
122	F2	FALSE	DMSO 8 hr	RPLP0	UNKNOWN	FAM	NFQ-MGB							24.4735	24.5997	0.100969						TRUE	0.769848	TRUE	3	18	Amp		0.971562	N	N	N	N
123	F3	FALSE	Rosi 1uM 8hr	RPLP0	UNKNOWN	FAM	NFQ-MGB							24.6996	24.7978	0.138596						TRUE	0.769848	TRUE	3	17	Amp		0.975379	N	N	N	N
124	F4	FALSE	MTX-531 1uM 8 hr	RPLP0	UNKNOWN	FAM	NFQ-MGB							25.095	24.9122	0.130846						TRUE	0.769848	TRUE	3	18	Amp		0.973061	N	N	N	N
125	F5	FALSE	MTX-531 10 uM 8 hr	RPLP0	UNKNOWN	FAM	NFQ-MGB							25.3147	25.2656	0.0687395						TRUE	0.769848	TRUE	3	19	Amp		0.971237	N	N	N	N
126	F6	FALSE	DMSO 24 hr	RPLP0	UNKNOWN	FAM	NFQ-MGB							24.1596	24.3046	0.207666						TRUE	0.769848	TRUE	3	17	Amp		0.948123	N	N	N	N
127	F7	FALSE	Rosi 1uM 24 hr	RPLP0	UNKNOWN	FAM	NFQ-MGB							25.1022	24.9459	0.115887						TRUE	0.769848	TRUE	3	19	Amp		0.967753	N	N	N	N
128	F8	FALSE	MTX-531 1uM 24hr	RPLP0	UNKNOWN	FAM	NFQ-MGB							24.5257	24.4663	0.0496216						TRUE	0.769848	TRUE	3	18	Amp		0.975043	N	N	N	N
129	F9	FALSE	MTX-531 10uM 24 hr	RPLP0	UNKNOWN	FAM	NFQ-MGB							24.7995	24.7719	0.0791579						TRUE	0.769848	TRUE	3	18	Amp		0.972477	N	N	N	N
130	F10	FALSE	DMSO 48 hr	RPLP0	UNKNOWN	FAM	NFQ-MGB							25.7901	25.6951	0.40626						TRUE	0.769848	TRUE	3	19	Amp		0.969794	N	N	N	N
131	F11	FALSE	Rosi 1uM 48hr	RPLP0	UNKNOWN	FAM	NFQ-MGB							26.7658	26.6525	0.103478						TRUE	0.769848	TRUE	3	21	Amp		0.974784	N	N	N	N
132	F12	FALSE	MTX-531 1uM 48 hr	RPLP0	UNKNOWN	FAM	NFQ-MGB							26.823	26.8761	0.0575319						TRUE	0.769848	TRUE	3	20	Amp		0.969821	N	N	N	N
133	F13	FALSE	MTX-531 10uM 48 hr	RPLP0	UNKNOWN	FAM	NFQ-MGB							24.5431	24.5475	0.0448165						TRUE	0.769848	TRUE	3	18	Amp		0.97563	N	N	N	N
145	G1	FALSE	pre-diff	RPLP0	UNKNOWN	FAM	NFQ-MGB							25.7045	25.7384	0.0475846						TRUE	0.769848	TRUE	3	19	Amp		0.971214	N	N	N	N
146	G2	FALSE	DMSO 8 hr	RPLP0	UNKNOWN	FAM	NFQ-MGB							24.7173	24.5997	0.100969						TRUE	0.769848	TRUE	3	18	Amp		0.977729	N	N	N	N
147	G3	FALSE	Rosi 1uM 8hr	RPLP0	UNKNOWN	FAM	NFQ-MGB							24.6731	24.7978	0.138596						TRUE	0.769848	TRUE	3	18	Amp		0.966383	N	N	N	N
148	G4	FALSE	MTX-531 1uM 8 hr	RPLP0	UNKNOWN	FAM	NFQ-MGB							24.9067	24.9122	0.130846						TRUE	0.769848	TRUE	3	18	Amp		0.982662	N	N	N	N
149	G5	FALSE	MTX-531 10 uM 8 hr	RPLP0	UNKNOWN	FAM	NFQ-MGB							25.3109	25.2656	0.0687395						TRUE	0.769848	TRUE	3	18	Amp		0.976771	N	N	N	N
150	G6	FALSE	DMSO 24 hr	RPLP0	UNKNOWN	FAM	NFQ-MGB							24.4117	24.3046	0.207666						TRUE	0.769848	TRUE	3	18	Amp		0.975564	N	N	N	N
151	G7	FALSE	Rosi 1uM 24 hr	RPLP0	UNKNOWN	FAM	NFQ-MGB							24.8826	24.9459	0.115887						TRUE	0.769848	TRUE	3	18	Amp		0.970724	N	N	N	N
152	G8	FALSE	MTX-531 1uM 24hr	RPLP0	UNKNOWN	FAM	NFQ-MGB							24.4042	24.4663	0.0496216						TRUE	0.769848	TRUE	3	18	Amp		0.977808	N	N	N	N
153	G9	FALSE	MTX-531 10uM 24 hr	RPLP0	UNKNOWN	FAM	NFQ-MGB							24.7905	24.7719	0.0791579						TRUE	0.769848	TRUE	3	18	Amp		0.974348	N	N	N	N
154	G10	FALSE	DMSO 48 hr	RPLP0	UNKNOWN	FAM	NFQ-MGB							25.9461	25.6951	0.40626						TRUE	0.769848	TRUE	3	20	Amp		0.967531	N	N	N	N
155	G11	FALSE	Rosi 1uM 48hr	RPLP0	UNKNOWN	FAM	NFQ-MGB							26.5174	26.6525	0.103478						TRUE	0.769848	TRUE	3	20	Amp		0.983921	N	N	N	N
156	G12	FALSE	MTX-531 1uM 48 hr	RPLP0	UNKNOWN	FAM	NFQ-MGB							26.8894	26.8761	0.0575319						TRUE	0.769848	TRUE	3	20	Amp		0.979667	N	N	N	N
157	G13	FALSE	MTX-531 10uM 48 hr	RPLP0	UNKNOWN	FAM	NFQ-MGB							24.5086	24.5475	0.0448165						TRUE	0.769848	TRUE	3	18	Amp		0.976437	N	N	N	N
158	G14	FALSE	MTX-531 1uM 48 hr no RT	RPLP0	UNKNOWN	FAM	NFQ-MGB							Undetermined								TRUE	0.769848	TRUE	3	39	No Amp		0	Y	Y	N	N
159	G15	FALSE	MTX-531 10uM 48 hr no RT	RPLP0	UNKNOWN	FAM	NFQ-MGB							Undetermined								TRUE	0.769848	TRUE	3	39	No Amp		0	Y	Y	N	N
169	H1	FALSE	pre-diff	RPLP0	UNKNOWN	FAM	NFQ-MGB							25.7287	25.7384	0.0475846						TRUE	0.769848	TRUE	3	19	Amp		0.968602	N	N	N	N
170	H2	FALSE	DMSO 8 hr	RPLP0	UNKNOWN	FAM	NFQ-MGB							24.584	24.5997	0.100969						TRUE	0.769848	TRUE	3	18	Amp		0.977343	N	N	N	N
171	H3	FALSE	Rosi 1uM 8hr	RPLP0	UNKNOWN	FAM	NFQ-MGB							24.8477	24.7978	0.138596						TRUE	0.769848	TRUE	3	18	Amp		0.965854	N	N	N	N
172	H4	FALSE	MTX-531 1uM 8 hr	RPLP0	UNKNOWN	FAM	NFQ-MGB							24.8572	24.9122	0.130846						TRUE	0.769848	TRUE	3	17	Amp		0.98137	N	N	N	N
173	H5	FALSE	MTX-531 10 uM 8 hr	RPLP0	UNKNOWN	FAM	NFQ-MGB							25.1671	25.2656	0.0687395						TRUE	0.769848	TRUE	3	19	Amp		0.974802	N	N	N	N
174	H6	FALSE	DMSO 24 hr	RPLP0	UNKNOWN	FAM	NFQ-MGB							24.1043	24.3046	0.207666						TRUE	0.769848	TRUE	3	18	Amp		0.978458	N	N	N	N
175	H7	FALSE	Rosi 1uM 24 hr	RPLP0	UNKNOWN	FAM	NFQ-MGB							24.838	24.9459	0.115887						TRUE	0.769848	TRUE	3	18	Amp		0.984167	N	N	N	N
176	H8	FALSE	MTX-531 1uM 24hr	RPLP0	UNKNOWN	FAM	NFQ-MGB							24.4672	24.4663	0.0496216						TRUE	0.769848	TRUE	3	18	Amp		0.976356	N	N	N	N
177	H9	FALSE	MTX-531 10uM 24 hr	RPLP0	UNKNOWN	FAM	NFQ-MGB							24.84	24.7719	0.0791579						TRUE	0.769848	TRUE	3	18	Amp		0.970556	N	N	N	N
178	H10	FALSE	DMSO 48 hr	RPLP0	UNKNOWN	FAM	NFQ-MGB							25.9483	25.6951	0.40626						TRUE	0.769848	TRUE	3	19	Amp		0.961881	N	N	N	N
179	H11	FALSE	Rosi 1uM 48hr	RPLP0	UNKNOWN	FAM	NFQ-MGB							26.6833	26.6525	0.103478						TRUE	0.769848	TRUE	3	20	Amp		0.976364	N	N	N	N
180	H12	FALSE	MTX-531 1uM 48 hr	RPLP0	UNKNOWN	FAM	NFQ-MGB							26.8407	26.8761	0.0575319						TRUE	0.769848	TRUE	3	20	Amp		0.975008	N	N	N	N
181	H13	FALSE	MTX-531 10uM 48 hr	RPLP0	UNKNOWN	FAM	NFQ-MGB							24.6113	24.5475	0.0448165						TRUE	0.769848	TRUE	3	19	Amp		0.976904	N	N	N	N
LPL Raw Data
Instrument Serial Number	272532521
Instrument Type	QuantStudio™ 5 System
Passive Reference	ROX
Post-read Stage/Step
Pre-read Stage/Step
Quantification Cycle Method	Ct
Signal Smoothing On	true
Stage/ Cycle where Ct Analysis is performed	Stage2, Step2
User Name
Well	Well Position	Omit	Sample Name	Target Name	Task	Reporter	Quencher	Quantity	Quantity Mean	Quantity SD	RQ	RQ Min	RQ Max	CT	Ct Mean	Ct SD	Delta Ct	Delta Ct Mean	Delta Ct SD	Delta Ct SE	Delta Delta Ct	Automatic Ct Threshold	Ct Threshold	Automatic Baseline	Baseline Start	Baseline End	Amp Status	Comments	Cq Conf	CQCONF	EXPFAIL	THOLDFAIL	HIGHSD	PRFDROP	OUTLIERRG
1	A1	FALSE	pre-diff	pepck	UNKNOWN	FAM	NFQ-MGB							Undetermined	34.7352							TRUE	0.04	TRUE	3	18	No Amp		0	Y	N	Y	N	N	N
2	A2	FALSE	DMSO 8 hr	pepck	UNKNOWN	FAM	NFQ-MGB				1	2.70611e-06	369534	34.3627	26.8858	12.4609		2.30258	12.4625	7.195	0	TRUE	0.04	TRUE	3	31	Inconclusive		0.903822	N	N	Y	Y	N	N
3	A3	FALSE	Rosi 1uM 8hr	pepck	UNKNOWN	FAM	NFQ-MGB							Undetermined								TRUE	0.04	TRUE	3	28	No Amp		0	Y	N	Y	N	N	N
4	A4	FALSE	MTX-531 1uM 8 hr	pepck	UNKNOWN	FAM	NFQ-MGB							Undetermined	34.1682	0.952829						TRUE	0.04	TRUE	3	39	No Amp		0	Y	Y	Y	N	N	N
5	A5	FALSE	MTX-531 10 uM 8 hr	pepck	UNKNOWN	FAM	NFQ-MGB				0.0248259	0.0129487	0.0475975	32.6637	32.7654	0.765804		7.63459	0.76753	0.383765	5.33201	TRUE	0.04	TRUE	3	29	Amp		0.940595	N	N	Y	Y	N	N
6	A6	FALSE	DMSO 24 hr	pepck	UNKNOWN	FAM	NFQ-MGB							Undetermined								TRUE	0.04	TRUE	3	22	No Amp		0	Y	N	Y	N	N	N
7	A7	FALSE	Rosi 1uM 24 hr	pepck	UNKNOWN	FAM	NFQ-MGB							Undetermined	33.0846	0.280873						TRUE	0.04	TRUE	3	39	No Amp		0	Y	Y	Y	N	N	N
8	A8	FALSE	MTX-531 1uM 24hr	pepck	UNKNOWN	FAM	NFQ-MGB							Undetermined								TRUE	0.04	TRUE	3	39	No Amp		0	Y	Y	Y	N	N	N
9	A9	FALSE	MTX-531 10uM 24 hr	pepck	UNKNOWN	FAM	NFQ-MGB							Undetermined	34.8555	0.0113695						TRUE	0.04	TRUE	3	39	No Amp		0	Y	Y	Y	N	N	N
10	A10	FALSE	DMSO 48 hr	pepck	UNKNOWN	FAM	NFQ-MGB				0.0328739	0.0194986	0.0554242	33.0699	32.946	0.570418		7.22949	0.615938	0.307969	4.92691	TRUE	0.04	TRUE	3	29	Amp		0.923402	N	N	Y	Y	N	N
11	A11	FALSE	Rosi 1uM 48hr	pepck	UNKNOWN	FAM	NFQ-MGB				0.390584	0.238997	0.638319	29.5506	30.0804	0.564961		3.65887	0.579215	0.289607	1.35629	TRUE	0.04	TRUE	3	27	Amp		0.788853	Y	N	Y	Y	N	N
12	A12	FALSE	MTX-531 1uM 48 hr	pepck	UNKNOWN	FAM	NFQ-MGB				0.0411059	0.0147083	0.11488	33.2064	33.5795	1.20716		6.90709	1.21191	0.605953	4.60451	TRUE	0.04	TRUE	3	29	Amp		0.903595	N	N	Y	Y	N	N
13	A13	FALSE	MTX-531 10uM 48 hr	pepck	UNKNOWN	FAM	NFQ-MGB				0.0807789	0.048258	0.135216	29.6084	30.4183	0.568716		5.93245	0.607468	0.303734	3.62988	TRUE	0.04	TRUE	3	26	Amp		0.738414	Y	N	Y	Y	N	N
14	A14	FALSE	pre-diff no RT	pepck	UNKNOWN	FAM	NFQ-MGB							Undetermined								TRUE	0.04	TRUE	3	28	No Amp		0	Y	N	Y	N	N	N
15	A15	FALSE	DMSO 8 hr no RT	pepck	UNKNOWN	FAM	NFQ-MGB							Undetermined								TRUE	0.04	TRUE	3	39	No Amp		0	Y	Y	Y	N	N	N
16	A16	FALSE	Rosi 1uM 8hr no RT	pepck	UNKNOWN	FAM	NFQ-MGB							Undetermined								TRUE	0.04	TRUE	3	8	No Amp		0	Y	N	Y	N	N	N
17	A17	FALSE	MTX-531 1uM 8 hr no RT	pepck	UNKNOWN	FAM	NFQ-MGB							Undetermined								TRUE	0.04	TRUE	3	39	No Amp		0	Y	Y	Y	N	N	N
18	A18	FALSE	MTX-531 10uM 8hr no RT	pepck	UNKNOWN	FAM	NFQ-MGB							Undetermined								TRUE	0.04	TRUE	3	39	No Amp		0	Y	Y	Y	N	N	N
19	A19	FALSE	DMSO day 24 hr no RT	pepck	UNKNOWN	FAM	NFQ-MGB							Undetermined								TRUE	0.04	TRUE	3	39	No Amp		0	Y	Y	Y	N	N	N
20	A20	FALSE	Rosi 1uM 24hr no RT	pepck	UNKNOWN	FAM	NFQ-MGB							Undetermined								TRUE	0.04	TRUE	3	39	No Amp		0	Y	Y	Y	N	N	N
21	A21	FALSE	MTX-531 1uM 24 hr no RT	pepck	UNKNOWN	FAM	NFQ-MGB							Undetermined								TRUE	0.04	TRUE	3	21	No Amp		0	Y	N	Y	N	N	N
22	A22	FALSE	MTX-531 10uM 24 hr	pepck	UNKNOWN	FAM	NFQ-MGB							Undetermined	34.8555	0.0113695						TRUE	0.04	TRUE	3	16	No Amp		0	Y	N	Y	N	N	N
23	A23	FALSE	DMSO 48 hr no RT	pepck	UNKNOWN	FAM	NFQ-MGB							Undetermined								TRUE	0.04	TRUE	3	39	No Amp		0	Y	Y	Y	N	N	N
24	A24	FALSE	Rosi 1uM 48hr no RT	pepck	UNKNOWN	FAM	NFQ-MGB							Undetermined								TRUE	0.04	TRUE	3	19	No Amp		0	Y	N	Y	N	N	N
25	B1	FALSE	pre-diff	pepck	UNKNOWN	FAM	NFQ-MGB							Undetermined	34.7352							TRUE	0.04	TRUE	3	39	No Amp		0	Y	Y	Y	N	N	N
26	B2	FALSE	DMSO 8 hr	pepck	UNKNOWN	FAM	NFQ-MGB				1	2.70611e-06	369534	12.501	26.8858	12.4609		2.30258	12.4625	7.195	0	TRUE	0.04	TRUE	3	8	Amp		0.310648	Y	N	Y	Y	Y	Y
27	B3	FALSE	Rosi 1uM 8hr	pepck	UNKNOWN	FAM	NFQ-MGB							Undetermined								TRUE	0.04	TRUE	3	39	No Amp		0	Y	Y	Y	N	N	N
28	B4	FALSE	MTX-531 1uM 8 hr	pepck	UNKNOWN	FAM	NFQ-MGB				0.00801691	0.00214454	0.0299695	34.842	34.1682	0.952829		9.26532	0.984898	0.685184	6.96274	TRUE	0.04	TRUE	3	32	Inconclusive		0.848515	N	N	Y	Y	N	N
29	B5	FALSE	MTX-531 10 uM 8 hr	pepck	UNKNOWN	FAM	NFQ-MGB				0.0248259	0.0129487	0.0475975	31.7731	32.7654	0.765804		7.63459	0.76753	0.383765	5.33201	TRUE	0.04	TRUE	3	28	Amp		0.943558	N	N	Y	Y	N	N
30	B6	FALSE	DMSO 24 hr	pepck	UNKNOWN	FAM	NFQ-MGB							Undetermined								TRUE	0.04	TRUE	3	39	No Amp		0	Y	Y	Y	N	N	N
31	B7	FALSE	Rosi 1uM 24 hr	pepck	UNKNOWN	FAM	NFQ-MGB				0.0163874	0.0116973	0.022958	33.3907	33.0846	0.280873		8.23385	0.341939	0.189222	5.93127	TRUE	0.04	TRUE	3	30	Inconclusive		0.929399	N	N	Y	N	N	N
32	B8	FALSE	MTX-531 1uM 24hr	pepck	UNKNOWN	FAM	NFQ-MGB							Undetermined								TRUE	0.04	TRUE	3	39	No Amp		0	Y	Y	Y	N	N	N
33	B9	FALSE	MTX-531 10uM 24 hr	pepck	UNKNOWN	FAM	NFQ-MGB				0.00420498	0.00374579	0.00472045	34.8475	34.8555	0.0113695		10.1963	0.119634	0.0600866	7.89369	TRUE	0.04	TRUE	3	32	Inconclusive		0.912943	N	N	Y	N	N	N
34	B10	FALSE	DMSO 48 hr	pepck	UNKNOWN	FAM	NFQ-MGB				0.0328739	0.0194986	0.0554242	32.4471	32.946	0.570418		7.22949	0.615938	0.307969	4.92691	TRUE	0.04	TRUE	3	28	Amp		0.926974	N	N	Y	Y	N	N
35	B11	FALSE	Rosi 1uM 48hr	pepck	UNKNOWN	FAM	NFQ-MGB				0.390584	0.238997	0.638319	30.0871	30.0804	0.564961		3.65887	0.579215	0.289607	1.35629	TRUE	0.04	TRUE	3	27	Amp		0.928772	N	N	Y	Y	N	N
36	B12	FALSE	MTX-531 1uM 48 hr	pepck	UNKNOWN	FAM	NFQ-MGB				0.0411059	0.0147083	0.11488	35.3323	33.5795	1.20716		6.90709	1.21191	0.605953	4.60451	TRUE	0.04	TRUE	3	32	Inconclusive		0.868962	N	N	Y	Y	N	N
37	B13	FALSE	MTX-531 10uM 48 hr	pepck	UNKNOWN	FAM	NFQ-MGB				0.0807789	0.048258	0.135216	30.9233	30.4183	0.568716		5.93245	0.607468	0.303734	3.62988	TRUE	0.04	TRUE	3	28	Amp		0.926608	N	N	Y	Y	N	N
49	C1	FALSE	pre-diff	pepck	UNKNOWN	FAM	NFQ-MGB				0.00581587			34.7352	34.7352			9.72836			7.42579	TRUE	0.04	TRUE	3	32	Inconclusive		0.861632	N	N	Y	N	N	N
50	C2	FALSE	DMSO 8 hr	pepck	UNKNOWN	FAM	NFQ-MGB							Undetermined	26.8858	12.4609						TRUE	0.04	TRUE	3	39	No Amp		0	Y	Y	Y	N	N	N
51	C3	FALSE	Rosi 1uM 8hr	pepck	UNKNOWN	FAM	NFQ-MGB							Undetermined								TRUE	0.04	TRUE	3	39	No Amp		0	Y	Y	Y	N	N	N
52	C4	FALSE	MTX-531 1uM 8 hr	pepck	UNKNOWN	FAM	NFQ-MGB							Undetermined	34.1682	0.952829						TRUE	0.04	TRUE	3	39	No Amp		0	Y	Y	Y	N	N	N
53	C5	FALSE	MTX-531 10 uM 8 hr	pepck	UNKNOWN	FAM	NFQ-MGB				0.0248259	0.0129487	0.0475975	33.0246	32.7654	0.765804		7.63459	0.76753	0.383765	5.33201	TRUE	0.04	TRUE	3	28	Inconclusive		0.93533	N	N	Y	Y	N	N
54	C6	FALSE	DMSO 24 hr	pepck	UNKNOWN	FAM	NFQ-MGB							Undetermined								TRUE	0.04	TRUE	3	39	No Amp		0	Y	Y	Y	N	N	N
55	C7	FALSE	Rosi 1uM 24 hr	pepck	UNKNOWN	FAM	NFQ-MGB				0.0163874	0.0116973	0.022958	33.0241	33.0846	0.280873		8.23385	0.341939	0.189222	5.93127	TRUE	0.04	TRUE	3	30	Amp		0.932662	N	N	Y	N	N	N
56	C8	FALSE	MTX-531 1uM 24hr	pepck	UNKNOWN	FAM	NFQ-MGB							Undetermined								TRUE	0.04	TRUE	3	24	No Amp		0	Y	N	Y	N	N	N
57	C9	FALSE	MTX-531 10uM 24 hr	pepck	UNKNOWN	FAM	NFQ-MGB							Undetermined	34.8555	0.0113695						TRUE	0.04	TRUE	3	39	No Amp		0	Y	Y	Y	N	N	N
58	C10	FALSE	DMSO 48 hr	pepck	UNKNOWN	FAM	NFQ-MGB				0.0328739	0.0194986	0.0554242	33.6999	32.946	0.570418		7.22949	0.615938	0.307969	4.92691	TRUE	0.04	TRUE	3	29	Amp		0.90393	N	N	Y	Y	N	N
59	C11	FALSE	Rosi 1uM 48hr	pepck	UNKNOWN	FAM	NFQ-MGB				0.390584	0.238997	0.638319	30.8615	30.0804	0.564961		3.65887	0.579215	0.289607	1.35629	TRUE	0.04	TRUE	3	28	Amp		0.965031	N	N	Y	Y	N	N
60	C12	FALSE	MTX-531 1uM 48 hr	pepck	UNKNOWN	FAM	NFQ-MGB				0.0411059	0.0147083	0.11488	32.5669	33.5795	1.20716		6.90709	1.21191	0.605953	4.60451	TRUE	0.04	TRUE	3	28	Amp		0.937714	N	N	Y	Y	N	N
61	C13	FALSE	MTX-531 10uM 48 hr	pepck	UNKNOWN	FAM	NFQ-MGB				0.0807789	0.048258	0.135216	30.6507	30.4183	0.568716		5.93245	0.607468	0.303734	3.62988	TRUE	0.04	TRUE	3	27	Amp		0.953375	N	N	Y	Y	N	N
62	C14	FALSE	MTX-531 1uM 48 hr no RT	pepck	UNKNOWN	FAM	NFQ-MGB							Undetermined								TRUE	0.04	TRUE	3	39	No Amp		0	Y	Y	Y	N	N	N
63	C15	FALSE	MTX-531 10uM 48 hr no RT	pepck	UNKNOWN	FAM	NFQ-MGB							Undetermined								TRUE	0.04	TRUE	3	39	No Amp		0	Y	Y	Y	N	N	N
73	D1	FALSE	pre-diff	pepck	UNKNOWN	FAM	NFQ-MGB							Undetermined	34.7352							TRUE	0.04	TRUE	3	39	No Amp		0	Y	Y	Y	N	N	N
74	D2	FALSE	DMSO 8 hr	pepck	UNKNOWN	FAM	NFQ-MGB				1	2.70611e-06	369534	33.7938	26.8858	12.4609		2.30258	12.4625	7.195	0	TRUE	0.04	TRUE	3	31	Inconclusive		0.908464	N	N	Y	Y	N	N
75	D3	FALSE	Rosi 1uM 8hr	pepck	UNKNOWN	FAM	NFQ-MGB							Undetermined								TRUE	0.04	TRUE	3	39	No Amp		0	Y	Y	Y	N	N	N
76	D4	FALSE	MTX-531 1uM 8 hr	pepck	UNKNOWN	FAM	NFQ-MGB				0.00801691	0.00214454	0.0299695	33.4945	34.1682	0.952829		9.26532	0.984898	0.685184	6.96274	TRUE	0.04	TRUE	3	30	Inconclusive		0.93863	N	N	Y	Y	N	N
77	D5	FALSE	MTX-531 10 uM 8 hr	pepck	UNKNOWN	FAM	NFQ-MGB				0.0248259	0.0129487	0.0475975	33.6004	32.7654	0.765804		7.63459	0.76753	0.383765	5.33201	TRUE	0.04	TRUE	3	30	Amp		0.909545	N	N	Y	Y	N	N
78	D6	FALSE	DMSO 24 hr	pepck	UNKNOWN	FAM	NFQ-MGB							Undetermined								TRUE	0.04	TRUE	3	39	No Amp		0	Y	Y	Y	N	N	N
79	D7	FALSE	Rosi 1uM 24 hr	pepck	UNKNOWN	FAM	NFQ-MGB				0.0163874	0.0116973	0.022958	32.8388	33.0846	0.280873		8.23385	0.341939	0.189222	5.93127	TRUE	0.04	TRUE	3	30	Inconclusive		0.933036	N	N	Y	N	N	N
80	D8	FALSE	MTX-531 1uM 24hr	pepck	UNKNOWN	FAM	NFQ-MGB							Undetermined								TRUE	0.04	TRUE	3	39	No Amp		0	Y	Y	Y	N	N	N
81	D9	FALSE	MTX-531 10uM 24 hr	pepck	UNKNOWN	FAM	NFQ-MGB				0.00420498	0.00374579	0.00472045	34.8636	34.8555	0.0113695		10.1963	0.119634	0.0600866	7.89369	TRUE	0.04	TRUE	3	32	Inconclusive		0.861362	N	N	Y	N	N	N
82	D10	FALSE	DMSO 48 hr	pepck	UNKNOWN	FAM	NFQ-MGB				0.0328739	0.0194986	0.0554242	32.5673	32.946	0.570418		7.22949	0.615938	0.307969	4.92691	TRUE	0.04	TRUE	3	28	Amp		0.933021	N	N	Y	Y	N	N
83	D11	FALSE	Rosi 1uM 48hr	pepck	UNKNOWN	FAM	NFQ-MGB				0.390584	0.238997	0.638319	29.8221	30.0804	0.564961		3.65887	0.579215	0.289607	1.35629	TRUE	0.04	TRUE	3	27	Amp		0.763762	Y	N	Y	Y	N	N
84	D12	FALSE	MTX-531 1uM 48 hr	pepck	UNKNOWN	FAM	NFQ-MGB				0.0411059	0.0147083	0.11488	33.2124	33.5795	1.20716		6.90709	1.21191	0.605953	4.60451	TRUE	0.04	TRUE	3	30	Amp		0.923874	N	N	Y	Y	N	N
85	D13	FALSE	MTX-531 10uM 48 hr	pepck	UNKNOWN	FAM	NFQ-MGB				0.0807789	0.048258	0.135216	30.4909	30.4183	0.568716		5.93245	0.607468	0.303734	3.62988	TRUE	0.04	TRUE	3	27	Amp		0.919676	N	N	Y	Y	N	N
97	E1	FALSE	pre-diff	RPLP0	UNKNOWN	FAM	NFQ-MGB							24.7289	25.0068	0.380713						TRUE	0.697271	TRUE	3	18	Amp		0.973804	N	N	N	N	N	N
98	E2	FALSE	DMSO 8 hr	RPLP0	UNKNOWN	FAM	NFQ-MGB							24.5617	24.5833	0.203351						TRUE	0.697271	TRUE	3	18	Amp		0.978844	N	N	N	N	N	N
99	E3	FALSE	Rosi 1uM 8hr	RPLP0	UNKNOWN	FAM	NFQ-MGB							25.123	24.8832	0.216842						TRUE	0.697271	TRUE	3	19	Amp		0.96969	N	N	N	N	N	N
100	E4	FALSE	MTX-531 1uM 8 hr	RPLP0	UNKNOWN	FAM	NFQ-MGB							24.9724	24.9029	0.249281						TRUE	0.697271	TRUE	3	18	Amp		0.97747	N	N	N	N	N	N
101	E5	FALSE	MTX-531 10 uM 8 hr	RPLP0	UNKNOWN	FAM	NFQ-MGB							25.0828	25.1308	0.0514412						TRUE	0.697271	TRUE	3	19	Amp		0.97288	N	N	N	N	N	N
102	E6	FALSE	DMSO 24 hr	RPLP0	UNKNOWN	FAM	NFQ-MGB							24.0653	24.4324	0.265095						TRUE	0.697271	TRUE	3	18	Amp		0.970644	N	N	N	N	N	N
103	E7	FALSE	Rosi 1uM 24 hr	RPLP0	UNKNOWN	FAM	NFQ-MGB							24.5706	24.8507	0.19502						TRUE	0.697271	TRUE	3	19	Amp		0.978022	N	N	N	N	N	N
104	E8	FALSE	MTX-531 1uM 24hr	RPLP0	UNKNOWN	FAM	NFQ-MGB							24.432	24.4881	0.0544083						TRUE	0.697271	TRUE	3	17	Amp		0.979435	N	N	N	N	N	N
105	E9	FALSE	MTX-531 10uM 24 hr	RPLP0	UNKNOWN	FAM	NFQ-MGB							24.5497	24.6593	0.119093						TRUE	0.697271	TRUE	3	18	Amp		0.975372	N	N	N	N	N	N
106	E10	FALSE	DMSO 48 hr	RPLP0	UNKNOWN	FAM	NFQ-MGB							25.8377	25.7165	0.232384						TRUE	0.697271	TRUE	3	20	Amp		0.967717	N	N	N	N	N	N
107	E11	FALSE	Rosi 1uM 48hr	RPLP0	UNKNOWN	FAM	NFQ-MGB							26.2979	26.4215	0.127708						TRUE	0.697271	TRUE	3	19	Amp		0.980207	N	N	N	N	N	N
108	E12	FALSE	MTX-531 1uM 48 hr	RPLP0	UNKNOWN	FAM	NFQ-MGB							26.6985	26.6724	0.107195						TRUE	0.697271	TRUE	3	20	Amp		0.978689	N	N	N	N	N	N
109	E13	FALSE	MTX-531 10uM 48 hr	RPLP0	UNKNOWN	FAM	NFQ-MGB							24.6843	24.4859	0.213494						TRUE	0.697271	TRUE	3	18	Amp		0.974056	N	N	N	N	N	N
110	E14	FALSE	pre-diff no RT	RPLP0	UNKNOWN	FAM	NFQ-MGB							Undetermined								TRUE	0.697271	TRUE	3	26	No Amp		0	Y	N	N	N	N	N
111	E15	FALSE	DMSO 8 hr no RT	RPLP0	UNKNOWN	FAM	NFQ-MGB							Undetermined								TRUE	0.697271	TRUE	3	39	No Amp		0	Y	Y	N	N	N	N
112	E16	FALSE	Rosi 1uM 8hr no RT	RPLP0	UNKNOWN	FAM	NFQ-MGB							Undetermined								TRUE	0.697271	TRUE	3	39	No Amp		0	Y	Y	N	N	N	N
113	E17	FALSE	MTX-531 1uM 8 hr no RT	RPLP0	UNKNOWN	FAM	NFQ-MGB							Undetermined								TRUE	0.697271	TRUE	3	39	No Amp		0	Y	Y	N	N	N	N
114	E18	FALSE	MTX-531 10uM 8hr no RT	RPLP0	UNKNOWN	FAM	NFQ-MGB							Undetermined								TRUE	0.697271	TRUE	3	39	No Amp		0	Y	Y	N	N	N	N
115	E19	FALSE	DMSO day 24 hr no RT	RPLP0	UNKNOWN	FAM	NFQ-MGB							Undetermined								TRUE	0.697271	TRUE	3	39	No Amp		0	Y	Y	N	N	N	N
116	E20	FALSE	Rosi 1uM 24hr no RT	RPLP0	UNKNOWN	FAM	NFQ-MGB							Undetermined								TRUE	0.697271	TRUE	3	39	No Amp		0	Y	Y	N	N	N	N
117	E21	FALSE	MTX-531 1uM 24 hr no RT	RPLP0	UNKNOWN	FAM	NFQ-MGB							Undetermined								TRUE	0.697271	TRUE	3	39	No Amp		0	Y	Y	N	N	N	N
118	E22	FALSE	MTX-531 10uM 8hr no RT	RPLP0	UNKNOWN	FAM	NFQ-MGB							Undetermined								TRUE	0.697271	TRUE	3	31	No Amp		0	Y	N	N	N	N	N
119	E23	FALSE	DMSO 48 hr no RT	RPLP0	UNKNOWN	FAM	NFQ-MGB							Undetermined								TRUE	0.697271	TRUE	3	39	No Amp		0	Y	Y	N	N	N	N
120	E24	FALSE	Rosi 1uM 48hr no RT	RPLP0	UNKNOWN	FAM	NFQ-MGB							Undetermined								TRUE	0.697271	TRUE	3	39	No Amp		0	Y	Y	N	N	N	N
121	F1	FALSE	pre-diff	RPLP0	UNKNOWN	FAM	NFQ-MGB							24.8488	25.0068	0.380713						TRUE	0.697271	TRUE	3	17	Amp		0.966089	N	N	N	N	N	N
122	F2	FALSE	DMSO 8 hr	RPLP0	UNKNOWN	FAM	NFQ-MGB							24.6675	24.5833	0.203351						TRUE	0.697271	TRUE	3	18	Amp		0.978789	N	N	N	N	N	N
123	F3	FALSE	Rosi 1uM 8hr	RPLP0	UNKNOWN	FAM	NFQ-MGB							24.7066	24.8832	0.216842						TRUE	0.697271	TRUE	3	18	Amp		0.970941	N	N	N	N	N	N
124	F4	FALSE	MTX-531 1uM 8 hr	RPLP0	UNKNOWN	FAM	NFQ-MGB							24.5492	24.9029	0.249281						TRUE	0.697271	TRUE	3	18	Amp		0.98091	N	N	N	N	N	N
125	F5	FALSE	MTX-531 10 uM 8 hr	RPLP0	UNKNOWN	FAM	NFQ-MGB							25.1775	25.1308	0.0514412						TRUE	0.697271	TRUE	3	18	Amp		0.98049	N	N	N	N	N	N
126	F6	FALSE	DMSO 24 hr	RPLP0	UNKNOWN	FAM	NFQ-MGB							24.6708	24.4324	0.265095						TRUE	0.697271	TRUE	3	19	Amp		0.976209	N	N	N	N	N	N
127	F7	FALSE	Rosi 1uM 24 hr	RPLP0	UNKNOWN	FAM	NFQ-MGB							24.9914	24.8507	0.19502						TRUE	0.697271	TRUE	3	18	Amp		0.975734	N	N	N	N	N	N
128	F8	FALSE	MTX-531 1uM 24hr	RPLP0	UNKNOWN	FAM	NFQ-MGB							24.4554	24.4881	0.0544083						TRUE	0.697271	TRUE	3	16	Amp		0.974435	N	N	N	N	N	N
129	F9	FALSE	MTX-531 10uM 24 hr	RPLP0	UNKNOWN	FAM	NFQ-MGB							24.6572	24.6593	0.119093						TRUE	0.697271	TRUE	3	18	Amp		0.980386	N	N	N	N	N	N
130	F10	FALSE	DMSO 48 hr	RPLP0	UNKNOWN	FAM	NFQ-MGB							25.9645	25.7165	0.232384						TRUE	0.697271	TRUE	3	18	Amp		0.975175	N	N	N	N	N	N
131	F11	FALSE	Rosi 1uM 48hr	RPLP0	UNKNOWN	FAM	NFQ-MGB							26.3339	26.4215	0.127708						TRUE	0.697271	TRUE	3	20	Amp		0.976902	N	N	N	N	N	N
132	F12	FALSE	MTX-531 1uM 48 hr	RPLP0	UNKNOWN	FAM	NFQ-MGB							26.5202	26.6724	0.107195						TRUE	0.697271	TRUE	3	20	Amp		0.978937	N	N	N	N	N	N
133	F13	FALSE	MTX-531 10uM 48 hr	RPLP0	UNKNOWN	FAM	NFQ-MGB							24.4963	24.4859	0.213494						TRUE	0.697271	TRUE	3	18	Amp		0.973457	N	N	N	N	N	N
145	G1	FALSE	pre-diff	RPLP0	UNKNOWN	FAM	NFQ-MGB							24.8801	25.0068	0.380713						TRUE	0.697271	TRUE	3	18	Amp		0.97475	N	N	N	N	N	N
146	G2	FALSE	DMSO 8 hr	RPLP0	UNKNOWN	FAM	NFQ-MGB							24.7912	24.5833	0.203351						TRUE	0.697271	TRUE	3	18	Amp		0.96903	N	N	N	N	N	N
147	G3	FALSE	Rosi 1uM 8hr	RPLP0	UNKNOWN	FAM	NFQ-MGB							25.0102	24.8832	0.216842						TRUE	0.697271	TRUE	3	18	Amp		0.970891	N	N	N	N	N	N
148	G4	FALSE	MTX-531 1uM 8 hr	RPLP0	UNKNOWN	FAM	NFQ-MGB							25.1346	24.9029	0.249281						TRUE	0.697271	TRUE	3	18	Amp		0.972007	N	N	N	N	N	N
149	G5	FALSE	MTX-531 10 uM 8 hr	RPLP0	UNKNOWN	FAM	NFQ-MGB							25.1731	25.1308	0.0514412						TRUE	0.697271	TRUE	3	18	Amp		0.978288	N	N	N	N	N	N
150	G6	FALSE	DMSO 24 hr	RPLP0	UNKNOWN	FAM	NFQ-MGB							24.5708	24.4324	0.265095						TRUE	0.697271	TRUE	3	17	Amp		0.969652	N	N	N	N	N	N
151	G7	FALSE	Rosi 1uM 24 hr	RPLP0	UNKNOWN	FAM	NFQ-MGB							24.9757	24.8507	0.19502						TRUE	0.697271	TRUE	3	18	Amp		0.978316	N	N	N	N	N	N
152	G8	FALSE	MTX-531 1uM 24hr	RPLP0	UNKNOWN	FAM	NFQ-MGB							24.5515	24.4881	0.0544083						TRUE	0.697271	TRUE	3	18	Amp		0.968605	N	N	N	N	N	N
153	G9	FALSE	MTX-531 10uM 24 hr	RPLP0	UNKNOWN	FAM	NFQ-MGB							24.8253	24.6593	0.119093						TRUE	0.697271	TRUE	3	18	Amp		0.975797	N	N	N	N	N	N
154	G10	FALSE	DMSO 48 hr	RPLP0	UNKNOWN	FAM	NFQ-MGB							25.6261	25.7165	0.232384						TRUE	0.697271	TRUE	3	19	Amp		0.974503	N	N	N	N	N	N
155	G11	FALSE	Rosi 1uM 48hr	RPLP0	UNKNOWN	FAM	NFQ-MGB							26.57	26.4215	0.127708						TRUE	0.697271	TRUE	3	20	Amp		0.979294	N	N	N	N	N	N
156	G12	FALSE	MTX-531 1uM 48 hr	RPLP0	UNKNOWN	FAM	NFQ-MGB							26.699	26.6724	0.107195						TRUE	0.697271	TRUE	3	20	Amp		0.984097	N	N	N	N	N	N
157	G13	FALSE	MTX-531 10uM 48 hr	RPLP0	UNKNOWN	FAM	NFQ-MGB							24.5757	24.4859	0.213494						TRUE	0.697271	TRUE	3	18	Amp		0.971164	N	N	N	N	N	N
158	G14	FALSE	MTX-531 1uM 48 hr no RT	RPLP0	UNKNOWN	FAM	NFQ-MGB							Undetermined								TRUE	0.697271	TRUE	3	39	No Amp		0	Y	Y	N	N	N	N
159	G15	FALSE	MTX-531 10uM 48 hr no RT	RPLP0	UNKNOWN	FAM	NFQ-MGB							Undetermined								TRUE	0.697271	TRUE	3	39	No Amp		0	Y	Y	N	N	N	N
169	H1	FALSE	pre-diff	RPLP0	UNKNOWN	FAM	NFQ-MGB							25.5694	25.0068	0.380713						TRUE	0.697271	TRUE	3	20	Amp		0.975808	N	N	N	N	N	N
170	H2	FALSE	DMSO 8 hr	RPLP0	UNKNOWN	FAM	NFQ-MGB							24.3126	24.5833	0.203351						TRUE	0.697271	TRUE	3	18	Amp		0.977738	N	N	N	N	N	N
171	H3	FALSE	Rosi 1uM 8hr	RPLP0	UNKNOWN	FAM	NFQ-MGB							24.6928	24.8832	0.216842						TRUE	0.697271	TRUE	3	17	Amp		0.976933	N	N	N	N	N	N
172	H4	FALSE	MTX-531 1uM 8 hr	RPLP0	UNKNOWN	FAM	NFQ-MGB							24.9554	24.9029	0.249281						TRUE	0.697271	TRUE	3	18	Amp		0.982244	N	N	N	N	N	N
173	H5	FALSE	MTX-531 10 uM 8 hr	RPLP0	UNKNOWN	FAM	NFQ-MGB							25.09	25.1308	0.0514412						TRUE	0.697271	TRUE	3	18	Amp		0.976112	N	N	N	N	N	N
174	H6	FALSE	DMSO 24 hr	RPLP0	UNKNOWN	FAM	NFQ-MGB							24.4226	24.4324	0.265095						TRUE	0.697271	TRUE	3	17	Amp		0.978887	N	N	N	N	N	N
175	H7	FALSE	Rosi 1uM 24 hr	RPLP0	UNKNOWN	FAM	NFQ-MGB							24.8652	24.8507	0.19502						TRUE	0.697271	TRUE	3	19	Amp		0.984097	N	N	N	N	N	N
176	H8	FALSE	MTX-531 1uM 24hr	RPLP0	UNKNOWN	FAM	NFQ-MGB							24.5136	24.4881	0.0544083						TRUE	0.697271	TRUE	3	18	Amp		0.975523	N	N	N	N	N	N
177	H9	FALSE	MTX-531 10uM 24 hr	RPLP0	UNKNOWN	FAM	NFQ-MGB							24.6048	24.6593	0.119093						TRUE	0.697271	TRUE	3	18	Amp		0.972023	N	N	N	N	N	N
178	H10	FALSE	DMSO 48 hr	RPLP0	UNKNOWN	FAM	NFQ-MGB							25.4378	25.7165	0.232384						TRUE	0.697271	TRUE	3	18	Amp		0.979291	N	N	N	N	N	N
179	H11	FALSE	Rosi 1uM 48hr	RPLP0	UNKNOWN	FAM	NFQ-MGB							26.4841	26.4215	0.127708						TRUE	0.697271	TRUE	3	19	Amp		0.983912	N	N	N	N	N	N
180	H12	FALSE	MTX-531 1uM 48 hr	RPLP0	UNKNOWN	FAM	NFQ-MGB							26.772	26.6724	0.107195						TRUE	0.697271	TRUE	3	20	Amp		0.980849	N	N	N	N	N	N
181	H13	FALSE	MTX-531 10uM 48 hr	RPLP0	UNKNOWN	FAM	NFQ-MGB							24.1872	24.4859	0.213494						TRUE	0.697271	TRUE	3	17	Amp		0.975164	N	N	N	N	N	N
193	I1	FALSE	pre-diff	LPL	UNKNOWN	FAM	NFQ-MGB				1.83663	1.24191	2.71615	18.8666	19.0958	0.260662		-5.91099	0.461397	0.230699	-0.877065	TRUE	0.679479	TRUE	3	11	Amp		0.965913	N	N	N	N	N	N
194	I2	FALSE	DMSO 8 hr	LPL	UNKNOWN	FAM	NFQ-MGB				1	0.829944	1.2049	19.546	19.5493	0.0834285		-5.03393	0.219799	0.1099	0	TRUE	0.679479	TRUE	3	13	Amp		0.962952	N	N	N	N	N	N
195	I3	FALSE	Rosi 1uM 8hr	LPL	UNKNOWN	FAM	NFQ-MGB				1.38065	1.0042	1.8982	19.0156	19.3839	0.306446		-5.49927	0.375406	0.187703	-0.465343	TRUE	0.679479	TRUE	3	13	Amp		0.962383	N	N	N	N	N	N
196	I4	FALSE	MTX-531 1uM 8 hr	LPL	UNKNOWN	FAM	NFQ-MGB				0.7284	0.588326	0.901824	20.3426	20.3262	0.0358138		-4.57673	0.251841	0.12592	0.457198	TRUE	0.679479	TRUE	3	13	Amp		0.971658	N	N	N	N	N	N
197	I5	FALSE	MTX-531 10 uM 8 hr	LPL	UNKNOWN	FAM	NFQ-MGB				0.987784	0.924259	1.05567	20.0466	20.1147	0.0591412		-5.01619	0.0783829	0.0391915	0.0177331	TRUE	0.679479	TRUE	3	14	Amp		0.966275	N	N	N	N	N	N
198	I6	FALSE	DMSO 24 hr	LPL	UNKNOWN	FAM	NFQ-MGB				0.0563103	0.0358518	0.0884433	23.6171	23.5489	0.461695		-0.883469	0.532389	0.266194	4.15046	TRUE	0.679479	TRUE	3	16	Amp		0.971798	N	N	N	N	N	N
199	I7	FALSE	Rosi 1uM 24 hr	LPL	UNKNOWN	FAM	NFQ-MGB				0.259459	0.204209	0.329657	21.59	21.7632	0.204199		-3.0875	0.282365	0.141183	1.94642	TRUE	0.679479	TRUE	3	15	Amp		0.975454	N	N	N	N	N	N
200	I8	FALSE	MTX-531 1uM 24hr	LPL	UNKNOWN	FAM	NFQ-MGB				0.149699	0.137974	0.162421	22.2877	22.1941	0.0793107		-2.29407	0.0961793	0.0480896	2.73986	TRUE	0.679479	TRUE	3	15	Amp		0.966319	N	N	N	N	N	N
201	I9	FALSE	MTX-531 10uM 24 hr	LPL	UNKNOWN	FAM	NFQ-MGB				0.26303	0.232745	0.297257	21.535	21.552	0.0813911		-3.10723	0.144248	0.0721241	1.9267	TRUE	0.679479	TRUE	3	15	Amp		0.971408	N	N	N	N	N	N
202	I10	FALSE	DMSO 48 hr	LPL	UNKNOWN	FAM	NFQ-MGB				1.26327	0.967336	1.64975	20.6214	20.3455	0.212279		-5.37109	0.314746	0.157373	-0.337166	TRUE	0.679479	TRUE	3	14	Amp		0.966383	N	N	N	N	N	N
203	I11	FALSE	Rosi 1uM 48hr	LPL	UNKNOWN	FAM	NFQ-MGB				2.48733	2.15247	2.87428	20.1311	20.073	0.11297		-6.34853	0.170503	0.0852517	-1.3146	TRUE	0.679479	TRUE	3	14	Amp		0.972869	N	N	N	N	N	N
204	I12	FALSE	MTX-531 1uM 48 hr	LPL	UNKNOWN	FAM	NFQ-MGB				0.959527	0.839681	1.09648	21.7458	21.6981	0.115156		-4.97432	0.157327	0.0786633	0.0596051	TRUE	0.679479	TRUE	3	14	Amp		0.971693	N	N	N	N	N	N
205	I13	FALSE	MTX-531 10uM 48 hr	LPL	UNKNOWN	FAM	NFQ-MGB				0.798378	0.631755	1.00895	19.7227	19.7768	0.174961		-4.70907	0.276027	0.138014	0.324855	TRUE	0.679479	TRUE	3	14	Amp		0.959333	N	N	N	N	N	N
206	I14	FALSE	pre-diff no RT	LPL	UNKNOWN	FAM	NFQ-MGB							Undetermined								TRUE	0.679479	TRUE	3	39	No Amp		0	Y	Y	N	N	N	N
207	I15	FALSE	DMSO 8 hr no RT	LPL	UNKNOWN	FAM	NFQ-MGB							Undetermined								TRUE	0.679479	TRUE	3	35	No Amp		0	Y	N	N	N	N	N
208	I16	FALSE	Rosi 1uM 8hr no RT	LPL	UNKNOWN	FAM	NFQ-MGB							Undetermined								TRUE	0.679479	TRUE	3	39	No Amp		0	Y	Y	N	N	N	N
209	I17	FALSE	MTX-531 1uM 8 hr no RT	LPL	UNKNOWN	FAM	NFQ-MGB							Undetermined								TRUE	0.679479	TRUE	3	33	Inconclusive		0	Y	N	N	N	N	N
210	I18	FALSE	MTX-531 10uM 8hr no RT	LPL	UNKNOWN	FAM	NFQ-MGB							Undetermined	38.6705							TRUE	0.679479	TRUE	3	39	No Amp		0	Y	Y	N	N	N	N
211	I19	FALSE	DMSO day 24 hr no RT	LPL	UNKNOWN	FAM	NFQ-MGB							Undetermined								TRUE	0.679479	TRUE	3	33	Inconclusive		0	Y	N	N	N	N	N
212	I20	FALSE	Rosi 1uM 24hr no RT	LPL	UNKNOWN	FAM	NFQ-MGB							Undetermined								TRUE	0.679479	TRUE	3	39	No Amp		0	Y	Y	N	N	N	N
213	I21	FALSE	MTX-531 1uM 24 hr no RT	LPL	UNKNOWN	FAM	NFQ-MGB							Undetermined								TRUE	0.679479	TRUE	3	26	No Amp		0	Y	N	N	N	N	N
214	I22	FALSE	MTX-531 10uM 8hr no RT	LPL	UNKNOWN	FAM	NFQ-MGB							38.6705	38.6705							TRUE	0.679479	TRUE	3	31	Inconclusive		0.340783	Y	N	N	N	N	N
215	I23	FALSE	DMSO 48 hr no RT	LPL	UNKNOWN	FAM	NFQ-MGB							Undetermined								TRUE	0.679479	TRUE	3	39	No Amp		0	Y	Y	N	N	N	N
216	I24	FALSE	Rosi 1uM 48hr no RT	LPL	UNKNOWN	FAM	NFQ-MGB							Undetermined								TRUE	0.679479	TRUE	3	39	No Amp		0	Y	Y	N	N	N	N
217	J1	FALSE	pre-diff	LPL	UNKNOWN	FAM	NFQ-MGB				1.83663	1.24191	2.71615	18.8764	19.0958	0.260662		-5.91099	0.461397	0.230699	-0.877065	TRUE	0.679479	TRUE	3	13	Amp		0.967616	N	N	N	N	N	N
218	J2	FALSE	DMSO 8 hr	LPL	UNKNOWN	FAM	NFQ-MGB				1	0.829944	1.2049	19.4579	19.5493	0.0834285		-5.03393	0.219799	0.1099	0	TRUE	0.679479	TRUE	3	13	Amp		0.9721	N	N	N	N	N	N
219	J3	FALSE	Rosi 1uM 8hr	LPL	UNKNOWN	FAM	NFQ-MGB				1.38065	1.0042	1.8982	19.7658	19.3839	0.306446		-5.49927	0.375406	0.187703	-0.465343	TRUE	0.679479	TRUE	3	13	Amp		0.969191	N	N	N	N	N	N
220	J4	FALSE	MTX-531 1uM 8 hr	LPL	UNKNOWN	FAM	NFQ-MGB				0.7284	0.588326	0.901824	20.3649	20.3262	0.0358138		-4.57673	0.251841	0.12592	0.457198	TRUE	0.679479	TRUE	3	14	Amp		0.963078	N	N	N	N	N	N
221	J5	FALSE	MTX-531 10 uM 8 hr	LPL	UNKNOWN	FAM	NFQ-MGB				0.987784	0.924259	1.05567	20.0993	20.1147	0.0591412		-5.01619	0.0783829	0.0391915	0.0177331	TRUE	0.679479	TRUE	3	14	Amp		0.96903	N	N	N	N	N	N
222	J6	FALSE	DMSO 24 hr	LPL	UNKNOWN	FAM	NFQ-MGB				0.0563103	0.0358518	0.0884433	23.6783	23.5489	0.461695		-0.883469	0.532389	0.266194	4.15046	TRUE	0.679479	TRUE	3	18	Amp		0.968457	N	N	N	N	N	N
223	J7	FALSE	Rosi 1uM 24 hr	LPL	UNKNOWN	FAM	NFQ-MGB				0.259459	0.204209	0.329657	21.9185	21.7632	0.204199		-3.0875	0.282365	0.141183	1.94642	TRUE	0.679479	TRUE	3	16	Amp		0.971124	N	N	N	N	N	N
224	J8	FALSE	MTX-531 1uM 24hr	LPL	UNKNOWN	FAM	NFQ-MGB				0.149699	0.137974	0.162421	22.0965	22.1941	0.0793107		-2.29407	0.0961793	0.0480896	2.73986	TRUE	0.679479	TRUE	3	15	Amp		0.969979	N	N	N	N	N	N
225	J9	FALSE	MTX-531 10uM 24 hr	LPL	UNKNOWN	FAM	NFQ-MGB				0.26303	0.232745	0.297257	21.4537	21.552	0.0813911		-3.10723	0.144248	0.0721241	1.9267	TRUE	0.679479	TRUE	3	15	Amp		0.974267	N	N	N	N	N	N
226	J10	FALSE	DMSO 48 hr	LPL	UNKNOWN	FAM	NFQ-MGB				1.26327	0.967336	1.64975	20.3993	20.3455	0.212279		-5.37109	0.314746	0.157373	-0.337166	TRUE	0.679479	TRUE	3	14	Amp		0.958293	N	N	N	N	N	N
227	J11	FALSE	Rosi 1uM 48hr	LPL	UNKNOWN	FAM	NFQ-MGB				2.48733	2.15247	2.87428	20.0747	20.073	0.11297		-6.34853	0.170503	0.0852517	-1.3146	TRUE	0.679479	TRUE	3	12	Amp		0.965707	N	N	N	N	N	N
228	J12	FALSE	MTX-531 1uM 48 hr	LPL	UNKNOWN	FAM	NFQ-MGB				0.959527	0.839681	1.09648	21.5326	21.6981	0.115156		-4.97432	0.157327	0.0786633	0.0596051	TRUE	0.679479	TRUE	3	14	Amp		0.974264	N	N	N	N	N	N
229	J13	FALSE	MTX-531 10uM 48 hr	LPL	UNKNOWN	FAM	NFQ-MGB				0.798378	0.631755	1.00895	19.5529	19.7768	0.174961		-4.70907	0.276027	0.138014	0.324855	TRUE	0.679479	TRUE	3	13	Amp		0.969227	N	N	N	N	N	N
241	K1	FALSE	pre-diff	LPL	UNKNOWN	FAM	NFQ-MGB				1.83663	1.24191	2.71615	19.3556	19.0958	0.260662		-5.91099	0.461397	0.230699	-0.877065	TRUE	0.679479	TRUE	3	13	Amp		0.96175	N	N	N	N	N	N
242	K2	FALSE	DMSO 8 hr	LPL	UNKNOWN	FAM	NFQ-MGB				1	0.829944	1.2049	19.5334	19.5493	0.0834285		-5.03393	0.219799	0.1099	0	TRUE	0.679479	TRUE	3	12	Amp		0.966602	N	N	N	N	N	N
243	K3	FALSE	Rosi 1uM 8hr	LPL	UNKNOWN	FAM	NFQ-MGB				1.38065	1.0042	1.8982	19.3848	19.3839	0.306446		-5.49927	0.375406	0.187703	-0.465343	TRUE	0.679479	TRUE	3	12	Amp		0.968747	N	N	N	N	N	N
244	K4	FALSE	MTX-531 1uM 8 hr	LPL	UNKNOWN	FAM	NFQ-MGB				0.7284	0.588326	0.901824	20.3155	20.3262	0.0358138		-4.57673	0.251841	0.12592	0.457198	TRUE	0.679479	TRUE	3	13	Amp		0.975226	N	N	N	N	N	N
245	K5	FALSE	MTX-531 10 uM 8 hr	LPL	UNKNOWN	FAM	NFQ-MGB				0.987784	0.924259	1.05567	20.1236	20.1147	0.0591412		-5.01619	0.0783829	0.0391915	0.0177331	TRUE	0.679479	TRUE	3	13	Amp		0.971678	N	N	N	N	N	N
246	K6	FALSE	DMSO 24 hr	LPL	UNKNOWN	FAM	NFQ-MGB				0.0563103	0.0358518	0.0884433	22.9031	23.5489	0.461695		-0.883469	0.532389	0.266194	4.15046	TRUE	0.679479	TRUE	3	16	Amp		0.934175	N	N	N	N	N	N
247	K7	FALSE	Rosi 1uM 24 hr	LPL	UNKNOWN	FAM	NFQ-MGB				0.259459	0.204209	0.329657	21.584	21.7632	0.204199		-3.0875	0.282365	0.141183	1.94642	TRUE	0.679479	TRUE	3	15	Amp		0.974023	N	N	N	N	N	N
248	K8	FALSE	MTX-531 1uM 24hr	LPL	UNKNOWN	FAM	NFQ-MGB				0.149699	0.137974	0.162421	22.2131	22.1941	0.0793107		-2.29407	0.0961793	0.0480896	2.73986	TRUE	0.679479	TRUE	3	14	Amp		0.967266	N	N	N	N	N	N
249	K9	FALSE	MTX-531 10uM 24 hr	LPL	UNKNOWN	FAM	NFQ-MGB				0.26303	0.232745	0.297257	21.65	21.552	0.0813911		-3.10723	0.144248	0.0721241	1.9267	TRUE	0.679479	TRUE	3	15	Amp		0.966766	N	N	N	N	N	N
250	K10	FALSE	DMSO 48 hr	LPL	UNKNOWN	FAM	NFQ-MGB				1.26327	0.967336	1.64975	20.151	20.3455	0.212279		-5.37109	0.314746	0.157373	-0.337166	TRUE	0.679479	TRUE	3	14	Amp		0.958689	N	N	N	N	N	N
251	K11	FALSE	Rosi 1uM 48hr	LPL	UNKNOWN	FAM	NFQ-MGB				2.48733	2.15247	2.87428	20.1717	20.073	0.11297		-6.34853	0.170503	0.0852517	-1.3146	TRUE	0.679479	TRUE	3	14	Amp		0.969878	N	N	N	N	N	N
252	K12	FALSE	MTX-531 1uM 48 hr	LPL	UNKNOWN	FAM	NFQ-MGB				0.959527	0.839681	1.09648	21.7171	21.6981	0.115156		-4.97432	0.157327	0.0786633	0.0596051	TRUE	0.679479	TRUE	3	15	Amp		0.968964	N	N	N	N	N	N
253	K13	FALSE	MTX-531 10uM 48 hr	LPL	UNKNOWN	FAM	NFQ-MGB				0.798378	0.631755	1.00895	19.9058	19.7768	0.174961		-4.70907	0.276027	0.138014	0.324855	TRUE	0.679479	TRUE	3	13	Amp		0.964912	N	N	N	N	N	N
254	K14	FALSE	MTX-531 1uM 48 hr no RT	LPL	UNKNOWN	FAM	NFQ-MGB							Undetermined								TRUE	0.679479	TRUE	3	6	No Amp		0	Y	N	N	N	N	N
255	K15	FALSE	MTX-531 10uM 48 hr no RT	LPL	UNKNOWN	FAM	NFQ-MGB							Undetermined								TRUE	0.679479	TRUE	3	5	No Amp		0	Y	N	N	N	N	N
265	L1	FALSE	pre-diff	LPL	UNKNOWN	FAM	NFQ-MGB				1.83663	1.24191	2.71615	19.2846	19.0958	0.260662		-5.91099	0.461397	0.230699	-0.877065	TRUE	0.679479	TRUE	3	13	Amp		0.956883	N	N	N	N	N	N
266	L2	FALSE	DMSO 8 hr	LPL	UNKNOWN	FAM	NFQ-MGB				1	0.829944	1.2049	19.66	19.5493	0.0834285		-5.03393	0.219799	0.1099	0	TRUE	0.679479	TRUE	3	14	Amp		0.964893	N	N	N	N	N	N
267	L3	FALSE	Rosi 1uM 8hr	LPL	UNKNOWN	FAM	NFQ-MGB				1.38065	1.0042	1.8982	19.3693	19.3839	0.306446		-5.49927	0.375406	0.187703	-0.465343	TRUE	0.679479	TRUE	3	14	Amp		0.966814	N	N	N	N	N	N
268	L4	FALSE	MTX-531 1uM 8 hr	LPL	UNKNOWN	FAM	NFQ-MGB				0.7284	0.588326	0.901824	20.2818	20.3262	0.0358138		-4.57673	0.251841	0.12592	0.457198	TRUE	0.679479	TRUE	3	14	Amp		0.965017	N	N	N	N	N	N
269	L5	FALSE	MTX-531 10 uM 8 hr	LPL	UNKNOWN	FAM	NFQ-MGB				0.987784	0.924259	1.05567	20.1891	20.1147	0.0591412		-5.01619	0.0783829	0.0391915	0.0177331	TRUE	0.679479	TRUE	3	13	Amp		0.96627	N	N	N	N	N	N
270	L6	FALSE	DMSO 24 hr	LPL	UNKNOWN	FAM	NFQ-MGB				0.0563103	0.0358518	0.0884433	23.9973	23.5489	0.461695		-0.883469	0.532389	0.266194	4.15046	TRUE	0.679479	TRUE	3	18	Amp		0.967146	N	N	N	N	N	N
271	L7	FALSE	Rosi 1uM 24 hr	LPL	UNKNOWN	FAM	NFQ-MGB				0.259459	0.204209	0.329657	21.9603	21.7632	0.204199		-3.0875	0.282365	0.141183	1.94642	TRUE	0.679479	TRUE	3	15	Amp		0.974728	N	N	N	N	N	N
272	L8	FALSE	MTX-531 1uM 24hr	LPL	UNKNOWN	FAM	NFQ-MGB				0.149699	0.137974	0.162421	22.1791	22.1941	0.0793107		-2.29407	0.0961793	0.0480896	2.73986	TRUE	0.679479	TRUE	3	16	Amp		0.963653	N	N	N	N	N	N
273	L9	FALSE	MTX-531 10uM 24 hr	LPL	UNKNOWN	FAM	NFQ-MGB				0.26303	0.232745	0.297257	21.5695	21.552	0.0813911		-3.10723	0.144248	0.0721241	1.9267	TRUE	0.679479	TRUE	3	15	Amp		0.970252	N	N	N	N	N	N
274	L10	FALSE	DMSO 48 hr	LPL	UNKNOWN	FAM	NFQ-MGB				1.26327	0.967336	1.64975	20.2101	20.3455	0.212279		-5.37109	0.314746	0.157373	-0.337166	TRUE	0.679479	TRUE	3	14	Amp		0.941708	N	N	N	N	N	N
275	L11	FALSE	Rosi 1uM 48hr	LPL	UNKNOWN	FAM	NFQ-MGB				2.48733	2.15247	2.87428	19.9143	20.073	0.11297		-6.34853	0.170503	0.0852517	-1.3146	TRUE	0.679479	TRUE	3	14	Amp		0.97162	N	N	N	N	N	N
276	L12	FALSE	MTX-531 1uM 48 hr	LPL	UNKNOWN	FAM	NFQ-MGB				0.959527	0.839681	1.09648	21.7969	21.6981	0.115156		-4.97432	0.157327	0.0786633	0.0596051	TRUE	0.679479	TRUE	3	16	Amp		0.956979	N	N	N	N	N	N
277	L13	FALSE	MTX-531 10uM 48 hr	LPL	UNKNOWN	FAM	NFQ-MGB				0.798378	0.631755	1.00895	19.9256	19.7768	0.174961		-4.70907	0.276027	0.138014	0.324855	TRUE	0.679479	TRUE	3	13	Amp		0.979825	N	N	N	N	N	N
PPAR gamma Raw Data
Instrument Serial Number	272532521
Instrument Type	QuantStudio™ 5 System
Passive Reference	ROX
Post-read Stage/Step
Pre-read Stage/Step
Quantification Cycle Method	Ct
Reference Sample	DMSO 8 hr
RQ Min/Max Confidence Level	95.0
Signal Smoothing On	true
Stage/ Cycle where Ct Analysis is performed	Stage2, Step2
User Name
Well	Well Position	Omit	Sample Name	Target Name	Task	Reporter	Quencher	Quantity	Quantity Mean	Quantity SD	RQ	RQ Min	RQ Max	CT	Ct Mean	Ct SD	Delta Ct	Delta Ct Mean	Delta Ct SD	Delta Ct SE	Delta Delta Ct	Automatic Ct Threshold	Ct Threshold	Automatic Baseline	Baseline Start	Baseline End	Amp Status	Comments	Cq Conf	CQCONF	EXPFAIL	NOISE	OUTLIERRG
1	A1	FALSE	pre-diff	pparg (2nd)	UNKNOWN	FAM	NFQ-MGB				4.42301	3.84243	5.0913	22.7216	22.7024	0.0381683		-2.64364	0.16593	0.0829648	-2.14503	TRUE	0.629299	TRUE	3	17	Amp		0.950382	N	N	N	N
2	A2	FALSE	DMSO 8 hr	pparg (2nd)	UNKNOWN	FAM	NFQ-MGB				1	0.851224	1.17478	24.3766	24.2084	0.179358		-0.498614	0.189945	0.0949724	0	TRUE	0.629299	TRUE	3	18	Amp		0.973163	N	N	N	N
3	A3	FALSE	Rosi 1uM 8hr	pparg (2nd)	UNKNOWN	FAM	NFQ-MGB							24.4868	24.4877	0.0161973						TRUE	0.629299	TRUE	3	17	Amp		0.970796	N	N	N	N
4	A4	FALSE	MTX-531 1uM 8 hr	pparg (2nd)	UNKNOWN	FAM	NFQ-MGB				0.879353	0.75604	1.02278	24.7448	24.8793	0.160668		-0.313128	0.178167	0.0890835	0.185486	TRUE	0.629299	TRUE	3	19	Amp		0.976859	N	N	N	N
5	A5	FALSE	MTX-531 10 uM 8 hr	pparg (2nd)	UNKNOWN	FAM	NFQ-MGB				1.30001	1.06886	1.58116	24.374	24.5128	0.192073		-0.877141	0.230865	0.115433	-0.378527	TRUE	0.629299	TRUE	3	18	Amp		0.960489	N	N	N	N
6	A6	FALSE	DMSO 24 hr	pparg (2nd)	UNKNOWN	FAM	NFQ-MGB				0.987624	0.89405	1.09099	24.3865	24.2178	0.115378		-0.480648	0.117378	0.0586891	0.0179663	TRUE	0.629299	TRUE	3	18	Amp		0.965089	N	N	N	N
7	A7	FALSE	Rosi 1uM 24 hr	pparg (2nd)	UNKNOWN	FAM	NFQ-MGB				1.73262	1.47895	2.02979	23.8858	23.7863	0.166919		-1.29157	0.186667	0.0933334	-0.792955	TRUE	0.629299	TRUE	3	17	Amp		0.969438	N	N	N	N
8	A8	FALSE	MTX-531 1uM 24hr	pparg (2nd)	UNKNOWN	FAM	NFQ-MGB				2.22662	1.9608	2.52848	22.7451	22.8214	0.113739		-1.65347	0.149915	0.0749573	-1.15485	TRUE	0.629299	TRUE	3	15	Amp		0.961442	N	N	N	N
9	A9	FALSE	MTX-531 10uM 24 hr	pparg (2nd)	UNKNOWN	FAM	NFQ-MGB				3.30764	3.00083	3.64582	22.5186	22.5445	0.0758298		-2.22442	0.114791	0.0573957	-1.7258	TRUE	0.629299	TRUE	3	16	Amp		0.966915	N	N	N	N
10	A10	FALSE	DMSO 48 hr	pparg (2nd)	UNKNOWN	FAM	NFQ-MGB				6.1711	5.11071	7.45151	22.8354	22.6964	0.189612		-3.12414	0.222324	0.111162	-2.62553	TRUE	0.629299	TRUE	3	16	Amp		0.947915	N	N	N	N
11	A11	FALSE	Rosi 1uM 48hr	pparg (2nd)	UNKNOWN	FAM	NFQ-MGB				5.20783	4.78033	5.67355	23.8378	23.8052	0.0798025		-2.87929	0.101002	0.0505012	-2.38068	TRUE	0.629299	TRUE	3	17	Amp		0.978404	N	N	N	N
12	A12	FALSE	MTX-531 1uM 48 hr	pparg (2nd)	UNKNOWN	FAM	NFQ-MGB				3.87468	2.31514	6.48478	23.9976	23.9489	0.0680599		-2.45269	0.501772	0.289031	-1.95408	TRUE	0.629299	TRUE	3	18	Amp		0.969279	N	N	N	N
13	A13	FALSE	MTX-531 10uM 48 hr	pparg (2nd)	UNKNOWN	FAM	NFQ-MGB				4.72843	4.23216	5.28288	21.8372	21.8519	0.0458858		-2.73997	0.130749	0.0653743	-2.24136	TRUE	0.629299	TRUE	3	15	Amp		0.974052	N	N	N	N
14	A14	FALSE	pre-diff no RT	pparg (2nd)	UNKNOWN	FAM	NFQ-MGB							Undetermined								TRUE	0.629299	TRUE	3	39	No Amp		0	Y	Y	N	N
15	A15	FALSE	DMSO 8 hr no RT	pparg (2nd)	UNKNOWN	FAM	NFQ-MGB							Undetermined								TRUE	0.629299	TRUE	3	39	No Amp		0	Y	Y	N	N
16	A16	FALSE	Rosi 1uM 8hr no RT	pparg (2nd)	UNKNOWN	FAM	NFQ-MGB							Undetermined								TRUE	0.629299	TRUE	3	7	No Amp		0	Y	N	N	N
17	A17	FALSE	MTX-531 1uM 8 hr no RT	pparg (2nd)	UNKNOWN	FAM	NFQ-MGB							Undetermined								TRUE	0.629299	TRUE	3	39	No Amp		0	Y	Y	N	N
18	A18	FALSE	MTX-531 10uM 8hr no RT	pparg (2nd)	UNKNOWN	FAM	NFQ-MGB							Undetermined								TRUE	0.629299	TRUE	3	39	No Amp		0	Y	Y	N	N
19	A19	FALSE	DMSO day 24 hr no RT	pparg (2nd)	UNKNOWN	FAM	NFQ-MGB							Undetermined								TRUE	0.629299	TRUE	3	28	No Amp		0	Y	N	N	N
20	A20	FALSE	Rosi 1uM 24hr no RT	pparg (2nd)	UNKNOWN	FAM	NFQ-MGB							Undetermined								TRUE	0.629299	TRUE	3	39	No Amp		0	Y	Y	N	N
21	A21	FALSE	MTX-531 1uM 24 hr no RT	pparg (2nd)	UNKNOWN	FAM	NFQ-MGB							Undetermined								TRUE	0.629299	TRUE	3	11	No Amp		0	Y	N	N	N
22	A22	FALSE	MTX-531 10uM 8hr no RT	pparg (2nd)	UNKNOWN	FAM	NFQ-MGB							Undetermined								TRUE	0.629299	TRUE	3	39	No Amp		0	Y	Y	N	N
23	A23	FALSE	DMSO 48 hr no RT	pparg (2nd)	UNKNOWN	FAM	NFQ-MGB							Undetermined								TRUE	0.629299	TRUE	3	39	No Amp		0	Y	Y	N	N
24	A24	FALSE	Rosi 1uM 48hr no RT	pparg (2nd)	UNKNOWN	FAM	NFQ-MGB							Undetermined								TRUE	0.629299	TRUE	3	39	No Amp		0	Y	Y	N	N
25	B1	FALSE	pre-diff	pparg (2nd)	UNKNOWN	FAM	NFQ-MGB				4.42301	3.84243	5.0913	22.7166	22.7024	0.0381683		-2.64364	0.16593	0.0829648	-2.14503	TRUE	0.629299	TRUE	3	16	Amp		0.951893	N	N	N	N
26	B2	FALSE	DMSO 8 hr	pparg (2nd)	UNKNOWN	FAM	NFQ-MGB				1	0.851224	1.17478	23.9551	24.2084	0.179358		-0.498614	0.189945	0.0949724	0	TRUE	0.629299	TRUE	3	18	Amp		0.948478	N	N	N	N
27	B3	FALSE	Rosi 1uM 8hr	pparg (2nd)	UNKNOWN	FAM	NFQ-MGB							24.499	24.4877	0.0161973						TRUE	0.629299	TRUE	3	18	Amp		0.97453	N	N	N	N
28	B4	FALSE	MTX-531 1uM 8 hr	pparg (2nd)	UNKNOWN	FAM	NFQ-MGB				0.879353	0.75604	1.02278	24.8126	24.8793	0.160668		-0.313128	0.178167	0.0890835	0.185486	TRUE	0.629299	TRUE	3	18	Amp		0.973391	N	N	N	N
29	B5	FALSE	MTX-531 10 uM 8 hr	pparg (2nd)	UNKNOWN	FAM	NFQ-MGB				1.30001	1.06886	1.58116	24.327	24.5128	0.192073		-0.877141	0.230865	0.115433	-0.378527	TRUE	0.629299	TRUE	3	18	Amp		0.976495	N	N	N	N
30	B6	FALSE	DMSO 24 hr	pparg (2nd)	UNKNOWN	FAM	NFQ-MGB				0.987624	0.89405	1.09099	24.1721	24.2178	0.115378		-0.480648	0.117378	0.0586891	0.0179663	TRUE	0.629299	TRUE	3	18	Amp		0.973559	N	N	N	N
31	B7	FALSE	Rosi 1uM 24 hr	pparg (2nd)	UNKNOWN	FAM	NFQ-MGB				1.73262	1.47895	2.02979	23.5386	23.7863	0.166919		-1.29157	0.186667	0.0933334	-0.792955	TRUE	0.629299	TRUE	3	15	Amp		0.974312	N	N	N	N
32	B8	FALSE	MTX-531 1uM 24hr	pparg (2nd)	UNKNOWN	FAM	NFQ-MGB				2.22662	1.9608	2.52848	22.7465	22.8214	0.113739		-1.65347	0.149915	0.0749573	-1.15485	TRUE	0.629299	TRUE	3	16	Amp		0.97502	N	N	N	N
33	B9	FALSE	MTX-531 10uM 24 hr	pparg (2nd)	UNKNOWN	FAM	NFQ-MGB				3.30764	3.00083	3.64582	22.5895	22.5445	0.0758298		-2.22442	0.114791	0.0573957	-1.7258	TRUE	0.629299	TRUE	3	16	Amp		0.97277	N	N	N	N
34	B10	FALSE	DMSO 48 hr	pparg (2nd)	UNKNOWN	FAM	NFQ-MGB				6.1711	5.11071	7.45151	22.4182	22.6964	0.189612		-3.12414	0.222324	0.111162	-2.62553	TRUE	0.629299	TRUE	3	16	Amp		0.963013	N	N	N	N
35	B11	FALSE	Rosi 1uM 48hr	pparg (2nd)	UNKNOWN	FAM	NFQ-MGB				5.20783	4.78033	5.67355	23.7484	23.8052	0.0798025		-2.87929	0.101002	0.0505012	-2.38068	TRUE	0.629299	TRUE	3	18	Amp		0.813592	N	N	N	N
36	B12	FALSE	MTX-531 1uM 48 hr	pparg (2nd)	UNKNOWN	FAM	NFQ-MGB				3.87468	2.31514	6.48478	23.8481	23.9489	0.0680599		-2.45269	0.501772	0.289031	-1.95408	TRUE	0.629299	TRUE	3	17	Amp		0.975651	N	N	N	N
37	B13	FALSE	MTX-531 10uM 48 hr	pparg (2nd)	UNKNOWN	FAM	NFQ-MGB				4.72843	4.23216	5.28288	21.8175	21.8519	0.0458858		-2.73997	0.130749	0.0653743	-2.24136	TRUE	0.629299	TRUE	3	16	Amp		0.970857	N	N	N	N
38	B14	FALSE	pre-diff no RT	pparg (2nd)	UNKNOWN	FAM	NFQ-MGB							Undetermined								TRUE	0.629299	TRUE	3	39	No Amp		0	Y	Y	N	N
39	B15	FALSE	DMSO 8 hr no RT	pparg (2nd)	UNKNOWN	FAM	NFQ-MGB							Undetermined								TRUE	0.629299	TRUE	3	39	No Amp		0	Y	Y	N	N
40	B16	FALSE	Rosi 1uM 8hr no RT	pparg (2nd)	UNKNOWN	FAM	NFQ-MGB							Undetermined								TRUE	0.629299	TRUE	3	39	No Amp		0	Y	Y	N	N
41	B17	FALSE	MTX-531 1uM 8 hr no RT	pparg (2nd)	UNKNOWN	FAM	NFQ-MGB							Undetermined								TRUE	0.629299	TRUE	3	39	No Amp		0	Y	Y	N	N
42	B18	FALSE	MTX-531 10uM 8hr no RT	pparg (2nd)	UNKNOWN	FAM	NFQ-MGB							Undetermined								TRUE	0.629299	TRUE	3	21	No Amp		0	Y	N	N	N
43	B19	FALSE	DMSO day 24 hr no RT	pparg (2nd)	UNKNOWN	FAM	NFQ-MGB							Undetermined								TRUE	0.629299	TRUE	3	39	No Amp		0	Y	Y	N	N
44	B20	FALSE	Rosi 1uM 24hr no RT	pparg (2nd)	UNKNOWN	FAM	NFQ-MGB							Undetermined								TRUE	0.629299	TRUE	3	39	No Amp		0	Y	Y	N	N
45	B21	FALSE	MTX-531 1uM 24 hr no RT	pparg (2nd)	UNKNOWN	FAM	NFQ-MGB							Undetermined								TRUE	0.629299	TRUE	3	18	No Amp		0	Y	N	N	N
46	B22	FALSE	MTX-531 10uM 8hr no RT	pparg (2nd)	UNKNOWN	FAM	NFQ-MGB							Undetermined								TRUE	0.629299	TRUE	3	39	No Amp		0	Y	Y	N	N
47	B23	FALSE	DMSO 48 hr no RT	pparg (2nd)	UNKNOWN	FAM	NFQ-MGB							Undetermined								TRUE	0.629299	TRUE	3	39	No Amp		0	Y	Y	N	N
48	B24	FALSE	Rosi 1uM 48hr no RT	pparg (2nd)	UNKNOWN	FAM	NFQ-MGB							Undetermined								TRUE	0.629299	TRUE	3	39	No Amp		0	Y	Y	N	N
49	C1	FALSE	pre-diff	pparg (2nd)	UNKNOWN	FAM	NFQ-MGB				4.42301	3.84243	5.0913	22.6455	22.7024	0.0381683		-2.64364	0.16593	0.0829648	-2.14503	TRUE	0.629299	TRUE	3	15	Amp		0.963826	N	N	N	N
50	C2	FALSE	DMSO 8 hr	pparg (2nd)	UNKNOWN	FAM	NFQ-MGB				1	0.851224	1.17478	24.2362	24.2084	0.179358		-0.498614	0.189945	0.0949724	0	TRUE	0.629299	TRUE	3	18	Amp		0.954543	N	N	N	N
51	C3	FALSE	Rosi 1uM 8hr	pparg (2nd)	UNKNOWN	FAM	NFQ-MGB							24.4652	24.4877	0.0161973						TRUE	0.629299	TRUE	3	18	Amp		0.97626	N	N	N	N
52	C4	FALSE	MTX-531 1uM 8 hr	pparg (2nd)	UNKNOWN	FAM	NFQ-MGB				0.879353	0.75604	1.02278	24.8482	24.8793	0.160668		-0.313128	0.178167	0.0890835	0.185486	TRUE	0.629299	TRUE	3	18	Amp		0.975312	N	N	N	N
53	C5	FALSE	MTX-531 10 uM 8 hr	pparg (2nd)	UNKNOWN	FAM	NFQ-MGB				1.30001	1.06886	1.58116	24.6289	24.5128	0.192073		-0.877141	0.230865	0.115433	-0.378527	TRUE	0.629299	TRUE	3	17	Amp		0.974163	N	N	N	N
54	C6	FALSE	DMSO 24 hr	pparg (2nd)	UNKNOWN	FAM	NFQ-MGB				0.987624	0.89405	1.09099	24.1862	24.2178	0.115378		-0.480648	0.117378	0.0586891	0.0179663	TRUE	0.629299	TRUE	3	17	Amp		0.974908	N	N	N	N
55	C7	FALSE	Rosi 1uM 24 hr	pparg (2nd)	UNKNOWN	FAM	NFQ-MGB				1.73262	1.47895	2.02979	23.8342	23.7863	0.166919		-1.29157	0.186667	0.0933334	-0.792955	TRUE	0.629299	TRUE	3	17	Amp		0.975448	N	N	N	N
56	C8	FALSE	MTX-531 1uM 24hr	pparg (2nd)	UNKNOWN	FAM	NFQ-MGB				2.22662	1.9608	2.52848	22.9863	22.8214	0.113739		-1.65347	0.149915	0.0749573	-1.15485	TRUE	0.629299	TRUE	3	17	Amp		0.97815	N	N	N	N
57	C9	FALSE	MTX-531 10uM 24 hr	pparg (2nd)	UNKNOWN	FAM	NFQ-MGB				3.30764	3.00083	3.64582	22.4501	22.5445	0.0758298		-2.22442	0.114791	0.0573957	-1.7258	TRUE	0.629299	TRUE	3	15	Amp		0.978523	N	N	N	N
58	C10	FALSE	DMSO 48 hr	pparg (2nd)	UNKNOWN	FAM	NFQ-MGB				6.1711	5.11071	7.45151	22.739	22.6964	0.189612		-3.12414	0.222324	0.111162	-2.62553	TRUE	0.629299	TRUE	3	17	Amp		0.971194	N	N	N	N
59	C11	FALSE	Rosi 1uM 48hr	pparg (2nd)	UNKNOWN	FAM	NFQ-MGB				5.20783	4.78033	5.67355	23.7322	23.8052	0.0798025		-2.87929	0.101002	0.0505012	-2.38068	TRUE	0.629299	TRUE	3	17	Amp		0.973216	N	N	N	N
60	C12	FALSE	MTX-531 1uM 48 hr	pparg (2nd)	UNKNOWN	FAM	NFQ-MGB				3.87468	2.31514	6.48478	23.9754	23.9489	0.0680599		-2.45269	0.501772	0.289031	-1.95408	TRUE	0.629299	TRUE	3	18	Amp		0.970681	N	N	N	N
61	C13	FALSE	MTX-531 10uM 48 hr	pparg (2nd)	UNKNOWN	FAM	NFQ-MGB				4.72843	4.23216	5.28288	21.8333	21.8519	0.0458858		-2.73997	0.130749	0.0653743	-2.24136	TRUE	0.629299	TRUE	3	15	Amp		0.975868	N	N	N	N
62	C14	FALSE	MTX-531 1uM 48 hr no RT	pparg (2nd)	UNKNOWN	FAM	NFQ-MGB							Undetermined								TRUE	0.629299	TRUE	3	23	No Amp		0	Y	N	N	N
63	C15	FALSE	MTX-531 10uM 48 hr no RT	pparg (2nd)	UNKNOWN	FAM	NFQ-MGB							Undetermined								TRUE	0.629299	TRUE	3	27	No Amp		0	Y	N	N	N
64	C16	FALSE		pparg (2nd)	NTC	FAM	NFQ-MGB							Undetermined								TRUE	0.629299	TRUE	3	39	No Amp		0	N	N	N	N
65	C17	FALSE		pparg (2nd)	NTC	FAM	NFQ-MGB							Undetermined								TRUE	0.629299	TRUE	3	21	No Amp		0	N	N	N	N
73	D1	FALSE	pre-diff	pparg (2nd)	UNKNOWN	FAM	NFQ-MGB				4.42301	3.84243	5.0913	22.726	22.7024	0.0381683		-2.64364	0.16593	0.0829648	-2.14503	TRUE	0.629299	TRUE	3	16	Amp		0.958546	N	N	N	N
74	D2	FALSE	DMSO 8 hr	pparg (2nd)	UNKNOWN	FAM	NFQ-MGB				1	0.851224	1.17478	24.2657	24.2084	0.179358		-0.498614	0.189945	0.0949724	0	TRUE	0.629299	TRUE	3	18	Amp		0.972229	N	N	N	N
75	D3	FALSE	Rosi 1uM 8hr	pparg (2nd)	UNKNOWN	FAM	NFQ-MGB							24.5	24.4877	0.0161973						TRUE	0.629299	TRUE	3	18	Amp		0.961781	N	N	N	N
76	D4	FALSE	MTX-531 1uM 8 hr	pparg (2nd)	UNKNOWN	FAM	NFQ-MGB				0.879353	0.75604	1.02278	25.1116	24.8793	0.160668		-0.313128	0.178167	0.0890835	0.185486	TRUE	0.629299	TRUE	3	18	Amp		0.959715	N	N	N	N
77	D5	FALSE	MTX-531 10 uM 8 hr	pparg (2nd)	UNKNOWN	FAM	NFQ-MGB				1.30001	1.06886	1.58116	24.7211	24.5128	0.192073		-0.877141	0.230865	0.115433	-0.378527	TRUE	0.629299	TRUE	3	18	Amp		0.975523	N	N	N	N
78	D6	FALSE	DMSO 24 hr	pparg (2nd)	UNKNOWN	FAM	NFQ-MGB				0.987624	0.89405	1.09099	24.1263	24.2178	0.115378		-0.480648	0.117378	0.0586891	0.0179663	TRUE	0.629299	TRUE	3	18	Amp		0.976741	N	N	N	N
79	D7	FALSE	Rosi 1uM 24 hr	pparg (2nd)	UNKNOWN	FAM	NFQ-MGB				1.73262	1.47895	2.02979	23.8866	23.7863	0.166919		-1.29157	0.186667	0.0933334	-0.792955	TRUE	0.629299	TRUE	3	18	Amp		0.975743	N	N	N	N
80	D8	FALSE	MTX-531 1uM 24hr	pparg (2nd)	UNKNOWN	FAM	NFQ-MGB				2.22662	1.9608	2.52848	22.8077	22.8214	0.113739		-1.65347	0.149915	0.0749573	-1.15485	TRUE	0.629299	TRUE	3	16	Amp		0.977988	N	N	N	N
81	D9	FALSE	MTX-531 10uM 24 hr	pparg (2nd)	UNKNOWN	FAM	NFQ-MGB				3.30764	3.00083	3.64582	22.6196	22.5445	0.0758298		-2.22442	0.114791	0.0573957	-1.7258	TRUE	0.629299	TRUE	3	15	Amp		0.977068	N	N	N	N
82	D10	FALSE	DMSO 48 hr	pparg (2nd)	UNKNOWN	FAM	NFQ-MGB				6.1711	5.11071	7.45151	22.7929	22.6964	0.189612		-3.12414	0.222324	0.111162	-2.62553	TRUE	0.629299	TRUE	3	17	Amp		0.970352	N	N	N	N
83	D11	FALSE	Rosi 1uM 48hr	pparg (2nd)	UNKNOWN	FAM	NFQ-MGB				5.20783	4.78033	5.67355	23.9026	23.8052	0.0798025		-2.87929	0.101002	0.0505012	-2.38068	TRUE	0.629299	TRUE	3	17	Amp		0.976594	N	N	N	N
84	D12	FALSE	MTX-531 1uM 48 hr	pparg (2nd)	UNKNOWN	FAM	NFQ-MGB				3.87468	2.31514	6.48478	23.9744	23.9489	0.0680599		-2.45269	0.501772	0.289031	-1.95408	TRUE	0.629299	TRUE	3	17	Amp		0.974789	N	N	N	N
85	D13	FALSE	MTX-531 10uM 48 hr	pparg (2nd)	UNKNOWN	FAM	NFQ-MGB				4.72843	4.23216	5.28288	21.9195	21.8519	0.0458858		-2.73997	0.130749	0.0653743	-2.24136	TRUE	0.629299	TRUE	3	15	Amp		0.972795	N	N	N	N
86	D14	FALSE	MTX-531 1uM 48 hr no RT	pparg (2nd)	UNKNOWN	FAM	NFQ-MGB							Undetermined								TRUE	0.629299	TRUE	3	39	No Amp		0	Y	Y	N	N
87	D15	FALSE	MTX-531 10uM 48 hr no RT	pparg (2nd)	UNKNOWN	FAM	NFQ-MGB							Undetermined								TRUE	0.629299	TRUE	3	39	No Amp		0	Y	Y	N	N
97	E1	FALSE	pre-diff	pparg (first)	UNKNOWN	FAM	NFQ-MGB				0.507622	0.362723	0.710404	31.5844	31.4541	0.361937		6.10805	0.396326	0.198163	0.978175	TRUE	0.479105	TRUE	3	26	Amp		0.933997	N	N	N	N
98	E2	FALSE	DMSO 8 hr	pparg (first)	UNKNOWN	FAM	NFQ-MGB				1	0.901118	1.10973	29.7228	29.8369	0.105662		5.12988	0.122776	0.0613882	0	TRUE	0.479105	TRUE	3	23	Amp		0.956242	N	N	N	N
99	E3	FALSE	Rosi 1uM 8hr	pparg (first)	UNKNOWN	FAM	NFQ-MGB							30.3785	30.3625	0.0653337						TRUE	0.479105	TRUE	3	24	Amp		0.94673	N	N	N	N
100	E4	FALSE	MTX-531 1uM 8 hr	pparg (first)	UNKNOWN	FAM	NFQ-MGB				0.804956	0.743833	0.871102	30.6114	30.6353	0.0523702		5.4429	0.0931227	0.0465613	0.313018	TRUE	0.479105	TRUE	3	25	Amp		0.970355	N	N	N	N
101	E5	FALSE	MTX-531 10 uM 8 hr	pparg (first)	UNKNOWN	FAM	NFQ-MGB				2.61457	2.32148	2.94465	29.2176	29.1332	0.0569967		3.74331	0.140197	0.0700984	-1.38657	TRUE	0.479105	TRUE	3	22	Amp		0.972812	N	N	N	N
102	E6	FALSE	DMSO 24 hr	pparg (first)	UNKNOWN	FAM	NFQ-MGB				3.61137	3.50752	3.7183	27.9779	27.9758	0.0268015		3.27733	0.0344072	0.0172036	-1.85255	TRUE	0.479105	TRUE	3	23	Amp		0.961088	N	N	N	N
103	E7	FALSE	Rosi 1uM 24 hr	pparg (first)	UNKNOWN	FAM	NFQ-MGB				4.35368	3.87858	4.88698	28.0549	28.0855	0.107627		3.00764	0.136258	0.0681291	-2.12224	TRUE	0.479105	TRUE	3	23	Amp		0.974155	N	N	N	N
104	E8	FALSE	MTX-531 1uM 24hr	pparg (first)	UNKNOWN	FAM	NFQ-MGB				6.21198	5.45722	7.07113	27.0995	26.9697	0.117456		2.49483	0.152754	0.076377	-2.63505	TRUE	0.479105	TRUE	3	21	Amp		0.961182	N	N	N	N
105	E9	FALSE	MTX-531 10uM 24 hr	pparg (first)	UNKNOWN	FAM	NFQ-MGB				14.304	12.68	16.1359	25.9837	26.0604	0.112989		1.29154	0.142103	0.0710516	-3.83834	TRUE	0.479105	TRUE	3	20	Amp		0.966612	N	N	N	N
106	E10	FALSE	DMSO 48 hr	pparg (first)	UNKNOWN	FAM	NFQ-MGB				25.6567	22.2335	29.6071	26.1607	26.2691	0.122644		0.448614	0.16887	0.0844348	-4.68126	TRUE	0.479105	TRUE	3	21	Amp		0.929865	N	N	N	N
107	E11	FALSE	Rosi 1uM 48hr	pparg (first)	UNKNOWN	FAM	NFQ-MGB				11.7748	10.3249	13.4282	28.3275	28.2568	0.142042		1.57225	0.154948	0.0774739	-3.55763	TRUE	0.479105	TRUE	3	22	Amp		0.960171	N	N	N	N
108	E12	FALSE	MTX-531 1uM 48 hr	pparg (first)	UNKNOWN	FAM	NFQ-MGB				22.3576	13.2309	37.7798	27.0133	27.0488	0.13125		0.647186	0.514169	0.294428	-4.48269	TRUE	0.479105	TRUE	3	21	Amp		0.96206	N	N	N	N
109	E13	FALSE	MTX-531 10uM 48 hr	pparg (first)	UNKNOWN	FAM	NFQ-MGB				27.8596	24.0111	32.3251	24.7646	24.9216	0.125467		0.329773	0.175304	0.0876521	-4.80011	TRUE	0.479105	TRUE	3	19	Amp		0.954195	N	N	N	N
110	E14	FALSE	pre-diff no RT	pparg (first)	UNKNOWN	FAM	NFQ-MGB							Undetermined								TRUE	0.479105	TRUE	3	39	No Amp		0	Y	Y	N	N
111	E15	FALSE	DMSO 8 hr no RT	pparg (first)	UNKNOWN	FAM	NFQ-MGB							Undetermined								TRUE	0.479105	TRUE	3	39	No Amp		0	Y	Y	N	N
112	E16	FALSE	Rosi 1uM 8hr no RT	pparg (first)	UNKNOWN	FAM	NFQ-MGB							Undetermined								TRUE	0.479105	TRUE	3	39	No Amp		0	Y	Y	N	N
113	E17	FALSE	MTX-531 1uM 8 hr no RT	pparg (first)	UNKNOWN	FAM	NFQ-MGB							Undetermined								TRUE	0.479105	TRUE	3	39	No Amp		0	Y	Y	N	N
114	E18	FALSE	MTX-531 10uM 8hr no RT	pparg (first)	UNKNOWN	FAM	NFQ-MGB							Undetermined								TRUE	0.479105	TRUE	3	13	No Amp		0	Y	N	N	N
115	E19	FALSE	DMSO day 24 hr no RT	pparg (first)	UNKNOWN	FAM	NFQ-MGB							Undetermined								TRUE	0.479105	TRUE	3	39	No Amp		0	Y	Y	N	N
116	E20	FALSE	Rosi 1uM 24hr no RT	pparg (first)	UNKNOWN	FAM	NFQ-MGB							Undetermined								TRUE	0.479105	TRUE	3	35	No Amp		0	Y	N	N	N
117	E21	FALSE	MTX-531 1uM 24 hr no RT	pparg (first)	UNKNOWN	FAM	NFQ-MGB							Undetermined								TRUE	0.479105	TRUE	3	39	No Amp		0	Y	Y	N	N
118	E22	FALSE	MTX-531 10uM 8hr no RT	pparg (first)	UNKNOWN	FAM	NFQ-MGB							Undetermined								TRUE	0.479105	TRUE	3	20	No Amp		0	Y	N	N	N
119	E23	FALSE	DMSO 48 hr no RT	pparg (first)	UNKNOWN	FAM	NFQ-MGB							Undetermined								TRUE	0.479105	TRUE	3	15	No Amp		0	Y	N	N	N
120	E24	FALSE	Rosi 1uM 48hr no RT	pparg (first)	UNKNOWN	FAM	NFQ-MGB							Undetermined								TRUE	0.479105	TRUE	3	8	No Amp		0	Y	N	N	N
121	F1	FALSE	pre-diff	pparg (first)	UNKNOWN	FAM	NFQ-MGB				0.507622	0.362723	0.710404	31.8334	31.4541	0.361937		6.10805	0.396326	0.198163	0.978175	TRUE	0.479105	TRUE	3	26	Amp		0.942133	N	N	N	N
122	F2	FALSE	DMSO 8 hr	pparg (first)	UNKNOWN	FAM	NFQ-MGB				1	0.901118	1.10973	29.9739	29.8369	0.105662		5.12988	0.122776	0.0613882	0	TRUE	0.479105	TRUE	3	25	Amp		0.962757	N	N	N	N
123	F3	FALSE	Rosi 1uM 8hr	pparg (first)	UNKNOWN	FAM	NFQ-MGB							30.446	30.3625	0.0653337						TRUE	0.479105	TRUE	3	24	Amp		0.947274	N	N	N	N
124	F4	FALSE	MTX-531 1uM 8 hr	pparg (first)	UNKNOWN	FAM	NFQ-MGB				0.804956	0.743833	0.871102	30.691	30.6353	0.0523702		5.4429	0.0931227	0.0465613	0.313018	TRUE	0.479105	TRUE	3	24	Amp		0.952032	N	N	N	N
125	F5	FALSE	MTX-531 10 uM 8 hr	pparg (first)	UNKNOWN	FAM	NFQ-MGB				2.61457	2.32148	2.94465	29.1177	29.1332	0.0569967		3.74331	0.140197	0.0700984	-1.38657	TRUE	0.479105	TRUE	3	23	Amp		0.96119	N	N	N	N
126	F6	FALSE	DMSO 24 hr	pparg (first)	UNKNOWN	FAM	NFQ-MGB				3.61137	3.50752	3.7183	28.0083	27.9758	0.0268015		3.27733	0.0344072	0.0172036	-1.85255	TRUE	0.479105	TRUE	3	23	Amp		0.944543	N	N	N	N
127	F7	FALSE	Rosi 1uM 24 hr	pparg (first)	UNKNOWN	FAM	NFQ-MGB				4.35368	3.87858	4.88698	28.1159	28.0855	0.107627		3.00764	0.136258	0.0681291	-2.12224	TRUE	0.479105	TRUE	3	22	Amp		0.959569	N	N	N	N
128	F8	FALSE	MTX-531 1uM 24hr	pparg (first)	UNKNOWN	FAM	NFQ-MGB				6.21198	5.45722	7.07113	26.8207	26.9697	0.117456		2.49483	0.152754	0.076377	-2.63505	TRUE	0.479105	TRUE	3	22	Amp		0.962098	N	N	N	N
129	F9	FALSE	MTX-531 10uM 24 hr	pparg (first)	UNKNOWN	FAM	NFQ-MGB				14.304	12.68	16.1359	26.0962	26.0604	0.112989		1.29154	0.142103	0.0710516	-3.83834	TRUE	0.479105	TRUE	3	21	Amp		0.963012	N	N	N	N
130	F10	FALSE	DMSO 48 hr	pparg (first)	UNKNOWN	FAM	NFQ-MGB				25.6567	22.2335	29.6071	26.1702	26.2691	0.122644		0.448614	0.16887	0.0844348	-4.68126	TRUE	0.479105	TRUE	3	21	Amp		0.943593	N	N	N	N
131	F11	FALSE	Rosi 1uM 48hr	pparg (first)	UNKNOWN	FAM	NFQ-MGB				11.7748	10.3249	13.4282	28.2564	28.2568	0.142042		1.57225	0.154948	0.0774739	-3.55763	TRUE	0.479105	TRUE	3	23	Amp		0.9736	N	N	N	N
132	F12	FALSE	MTX-531 1uM 48 hr	pparg (first)	UNKNOWN	FAM	NFQ-MGB				22.3576	13.2309	37.7798	27.1552	27.0488	0.13125		0.647186	0.514169	0.294428	-4.48269	TRUE	0.479105	TRUE	3	21	Amp		0.955959	N	N	N	N
133	F13	FALSE	MTX-531 10uM 48 hr	pparg (first)	UNKNOWN	FAM	NFQ-MGB				27.8596	24.0111	32.3251	24.9744	24.9216	0.125467		0.329773	0.175304	0.0876521	-4.80011	TRUE	0.479105	TRUE	3	19	Amp		0.96025	N	N	N	N
134	F14	FALSE	pre-diff no RT	pparg (first)	UNKNOWN	FAM	NFQ-MGB							Undetermined								TRUE	0.479105	TRUE	3	27	No Amp		0	Y	N	N	N
135	F15	FALSE	DMSO 8 hr no RT	pparg (first)	UNKNOWN	FAM	NFQ-MGB							Undetermined								TRUE	0.479105	TRUE	3	39	No Amp		0	Y	Y	N	N
136	F16	FALSE	Rosi 1uM 8hr no RT	pparg (first)	UNKNOWN	FAM	NFQ-MGB							Undetermined								TRUE	0.479105	TRUE	3	39	No Amp		0	Y	Y	N	N
137	F17	FALSE	MTX-531 1uM 8 hr no RT	pparg (first)	UNKNOWN	FAM	NFQ-MGB							Undetermined								TRUE	0.479105	TRUE	3	39	No Amp		0	Y	Y	N	N
138	F18	FALSE	MTX-531 10uM 8hr no RT	pparg (first)	UNKNOWN	FAM	NFQ-MGB							Undetermined								TRUE	0.479105	TRUE	3	25	No Amp		0	Y	N	N	N
139	F19	FALSE	DMSO day 24 hr no RT	pparg (first)	UNKNOWN	FAM	NFQ-MGB							Undetermined								TRUE	0.479105	TRUE	3	21	No Amp		0	Y	N	N	N
140	F20	FALSE	Rosi 1uM 24hr no RT	pparg (first)	UNKNOWN	FAM	NFQ-MGB							Undetermined								TRUE	0.479105	TRUE	3	27	No Amp		0	Y	N	N	N
141	F21	FALSE	MTX-531 1uM 24 hr no RT	pparg (first)	UNKNOWN	FAM	NFQ-MGB							Undetermined								TRUE	0.479105	TRUE	3	39	No Amp		0	Y	Y	N	N
142	F22	FALSE	MTX-531 10uM 8hr no RT	pparg (first)	UNKNOWN	FAM	NFQ-MGB							Undetermined								TRUE	0.479105	TRUE	3	15	No Amp		0	Y	N	N	N
143	F23	FALSE	DMSO 48 hr no RT	pparg (first)	UNKNOWN	FAM	NFQ-MGB							Undetermined								TRUE	0.479105	TRUE	3	27	No Amp		0	Y	N	N	N
144	F24	FALSE	Rosi 1uM 48hr no RT	pparg (first)	UNKNOWN	FAM	NFQ-MGB							Undetermined								TRUE	0.479105	TRUE	3	39	No Amp		0	Y	Y	N	N
145	G1	FALSE	pre-diff	pparg (first)	UNKNOWN	FAM	NFQ-MGB				0.507622	0.362723	0.710404	30.9732	31.4541	0.361937		6.10805	0.396326	0.198163	0.978175	TRUE	0.479105	TRUE	3	25	Amp		0.940232	N	N	N	N
146	G2	FALSE	DMSO 8 hr	pparg (first)	UNKNOWN	FAM	NFQ-MGB				1	0.901118	1.10973	29.8522	29.8369	0.105662		5.12988	0.122776	0.0613882	0	TRUE	0.479105	TRUE	3	24	Amp		0.948439	N	N	N	N
147	G3	FALSE	Rosi 1uM 8hr	pparg (first)	UNKNOWN	FAM	NFQ-MGB							30.2951	30.3625	0.0653337						TRUE	0.479105	TRUE	3	25	Amp		0.950848	N	N	N	N
148	G4	FALSE	MTX-531 1uM 8 hr	pparg (first)	UNKNOWN	FAM	NFQ-MGB				0.804956	0.743833	0.871102	30.5745	30.6353	0.0523702		5.4429	0.0931227	0.0465613	0.313018	TRUE	0.479105	TRUE	3	23	Amp		0.957883	N	N	N	N
149	G5	FALSE	MTX-531 10 uM 8 hr	pparg (first)	UNKNOWN	FAM	NFQ-MGB				2.61457	2.32148	2.94465	29.0977	29.1332	0.0569967		3.74331	0.140197	0.0700984	-1.38657	TRUE	0.479105	TRUE	3	23	Amp		0.956971	N	N	N	N
150	G6	FALSE	DMSO 24 hr	pparg (first)	UNKNOWN	FAM	NFQ-MGB				3.61137	3.50752	3.7183	27.9739	27.9758	0.0268015		3.27733	0.0344072	0.0172036	-1.85255	TRUE	0.479105	TRUE	3	22	Amp		0.9536	N	N	N	N
151	G7	FALSE	Rosi 1uM 24 hr	pparg (first)	UNKNOWN	FAM	NFQ-MGB				4.35368	3.87858	4.88698	27.9573	28.0855	0.107627		3.00764	0.136258	0.0681291	-2.12224	TRUE	0.479105	TRUE	3	23	Amp		0.944427	N	N	N	N
152	G8	FALSE	MTX-531 1uM 24hr	pparg (first)	UNKNOWN	FAM	NFQ-MGB				6.21198	5.45722	7.07113	26.9464	26.9697	0.117456		2.49483	0.152754	0.076377	-2.63505	TRUE	0.479105	TRUE	3	21	Amp		0.967147	N	N	N	N
153	G9	FALSE	MTX-531 10uM 24 hr	pparg (first)	UNKNOWN	FAM	NFQ-MGB				14.304	12.68	16.1359	25.9577	26.0604	0.112989		1.29154	0.142103	0.0710516	-3.83834	TRUE	0.479105	TRUE	3	21	Amp		0.969673	N	N	N	N
154	G10	FALSE	DMSO 48 hr	pparg (first)	UNKNOWN	FAM	NFQ-MGB				25.6567	22.2335	29.6071	26.3411	26.2691	0.122644		0.448614	0.16887	0.0844348	-4.68126	TRUE	0.479105	TRUE	3	21	Amp		0.941436	N	N	N	N
155	G11	FALSE	Rosi 1uM 48hr	pparg (first)	UNKNOWN	FAM	NFQ-MGB				11.7748	10.3249	13.4282	28.3844	28.2568	0.142042		1.57225	0.154948	0.0774739	-3.55763	TRUE	0.479105	TRUE	3	23	Amp		0.955571	N	N	N	N
156	G12	FALSE	MTX-531 1uM 48 hr	pparg (first)	UNKNOWN	FAM	NFQ-MGB				22.3576	13.2309	37.7798	27.1485	27.0488	0.13125		0.647186	0.514169	0.294428	-4.48269	TRUE	0.479105	TRUE	3	22	Amp		0.963865	N	N	N	N
157	G13	FALSE	MTX-531 10uM 48 hr	pparg (first)	UNKNOWN	FAM	NFQ-MGB				27.8596	24.0111	32.3251	25.0585	24.9216	0.125467		0.329773	0.175304	0.0876521	-4.80011	TRUE	0.479105	TRUE	3	20	Amp		0.950395	N	N	N	N
158	G14	FALSE	MTX-531 1uM 48 hr no RT	pparg (first)	UNKNOWN	FAM	NFQ-MGB							Undetermined								TRUE	0.479105	TRUE	3	3	No Amp		0	Y	N	N	N
159	G15	FALSE	MTX-531 10uM 48 hr no RT	pparg (first)	UNKNOWN	FAM	NFQ-MGB							Undetermined								TRUE	0.479105	TRUE	3	20	No Amp		0	Y	N	N	N
169	H1	FALSE	pre-diff	pparg (first)	UNKNOWN	FAM	NFQ-MGB				0.507622	0.362723	0.710404	31.4254	31.4541	0.361937		6.10805	0.396326	0.198163	0.978175	TRUE	0.479105	TRUE	3	26	Amp		0.946991	N	N	N	N
170	H2	FALSE	DMSO 8 hr	pparg (first)	UNKNOWN	FAM	NFQ-MGB				1	0.901118	1.10973	29.7987	29.8369	0.105662		5.12988	0.122776	0.0613882	0	TRUE	0.479105	TRUE	3	23	Amp		0.960429	N	N	N	N
171	H3	FALSE	Rosi 1uM 8hr	pparg (first)	UNKNOWN	FAM	NFQ-MGB							30.3304	30.3625	0.0653337						TRUE	0.479105	TRUE	3	24	Amp		0.944593	N	N	N	N
172	H4	FALSE	MTX-531 1uM 8 hr	pparg (first)	UNKNOWN	FAM	NFQ-MGB				0.804956	0.743833	0.871102	30.6644	30.6353	0.0523702		5.4429	0.0931227	0.0465613	0.313018	TRUE	0.479105	TRUE	3	25	Amp		0.962033	N	N	N	N
173	H5	FALSE	MTX-531 10 uM 8 hr	pparg (first)	UNKNOWN	FAM	NFQ-MGB				2.61457	2.32148	2.94465	29.0997	29.1332	0.0569967		3.74331	0.140197	0.0700984	-1.38657	TRUE	0.479105	TRUE	3	22	Amp		0.955198	N	N	N	N
174	H6	FALSE	DMSO 24 hr	pparg (first)	UNKNOWN	FAM	NFQ-MGB				3.61137	3.50752	3.7183	27.9428	27.9758	0.0268015		3.27733	0.0344072	0.0172036	-1.85255	TRUE	0.479105	TRUE	3	23	Amp		0.9644	N	N	N	N
175	H7	FALSE	Rosi 1uM 24 hr	pparg (first)	UNKNOWN	FAM	NFQ-MGB				4.35368	3.87858	4.88698	28.2138	28.0855	0.107627		3.00764	0.136258	0.0681291	-2.12224	TRUE	0.479105	TRUE	3	23	Amp		0.969079	N	N	N	N
176	H8	FALSE	MTX-531 1uM 24hr	pparg (first)	UNKNOWN	FAM	NFQ-MGB				6.21198	5.45722	7.07113	27.0121	26.9697	0.117456		2.49483	0.152754	0.076377	-2.63505	TRUE	0.479105	TRUE	3	22	Amp		0.952318	N	N	N	N
177	H9	FALSE	MTX-531 10uM 24 hr	pparg (first)	UNKNOWN	FAM	NFQ-MGB				14.304	12.68	16.1359	26.2039	26.0604	0.112989		1.29154	0.142103	0.0710516	-3.83834	TRUE	0.479105	TRUE	3	21	Amp		0.960714	N	N	N	N
178	H10	FALSE	DMSO 48 hr	pparg (first)	UNKNOWN	FAM	NFQ-MGB				25.6567	22.2335	29.6071	26.4047	26.2691	0.122644		0.448614	0.16887	0.0844348	-4.68126	TRUE	0.479105	TRUE	3	21	Amp		0.916134	N	N	N	N
179	H11	FALSE	Rosi 1uM 48hr	pparg (first)	UNKNOWN	FAM	NFQ-MGB				11.7748	10.3249	13.4282	28.0587	28.2568	0.142042		1.57225	0.154948	0.0774739	-3.55763	TRUE	0.479105	TRUE	3	23	Amp		0.955103	N	N	N	N
180	H12	FALSE	MTX-531 1uM 48 hr	pparg (first)	UNKNOWN	FAM	NFQ-MGB				22.3576	13.2309	37.7798	26.878	27.0488	0.13125		0.647186	0.514169	0.294428	-4.48269	TRUE	0.479105	TRUE	3	21	Amp		0.942945	N	N	N	N
181	H13	FALSE	MTX-531 10uM 48 hr	pparg (first)	UNKNOWN	FAM	NFQ-MGB				27.8596	24.0111	32.3251	24.8891	24.9216	0.125467		0.329773	0.175304	0.0876521	-4.80011	TRUE	0.479105	TRUE	3	19	Amp		0.946739	N	N	N	N
182	H14	FALSE	MTX-531 1uM 48 hr no RT	pparg (first)	UNKNOWN	FAM	NFQ-MGB							Undetermined								TRUE	0.479105	TRUE	3	3	No Amp		0	Y	N	N	N
183	H15	FALSE	MTX-531 10uM 48 hr no RT	pparg (first)	UNKNOWN	FAM	NFQ-MGB							Undetermined								TRUE	0.479105	TRUE	3	39	No Amp		0	Y	Y	N	N
193	I1	FALSE	pre-diff	RPLP0	UNKNOWN	FAM	NFQ-MGB							25.3028	25.3461	0.16148						TRUE	0.775811	TRUE	3	19	Amp		0.962947	N	N	N	N
194	I2	FALSE	DMSO 8 hr	RPLP0	UNKNOWN	FAM	NFQ-MGB							24.7311	24.707	0.0625276						TRUE	0.775811	TRUE	3	17	Amp		0.96357	N	N	N	N
195	I3	FALSE	Rosi 1uM 8hr	RPLP0	UNKNOWN	FAM	NFQ-MGB							26.6397	26.6845	0.0619115						TRUE	0.775811	TRUE	3	20	Amp		0.966388	N	N	N	N
196	I4	FALSE	MTX-531 1uM 8 hr	RPLP0	UNKNOWN	FAM	NFQ-MGB							25.2163	25.1924	0.0770013						TRUE	0.775811	TRUE	3	18	Amp		0.97587	N	N	N	N
197	I5	FALSE	MTX-531 10 uM 8 hr	RPLP0	UNKNOWN	FAM	NFQ-MGB							25.4556	25.3899	0.128088						TRUE	0.775811	TRUE	3	19	Amp		0.968039	N	N	N	N
198	I6	FALSE	DMSO 24 hr	RPLP0	UNKNOWN	FAM	NFQ-MGB							24.7138	24.6984	0.0215763						TRUE	0.775811	TRUE	3	18	Amp		0.982709	N	N	N	N
199	I7	FALSE	Rosi 1uM 24 hr	RPLP0	UNKNOWN	FAM	NFQ-MGB							24.9583	25.0779	0.0835622						TRUE	0.775811	TRUE	3	19	Amp		0.983354	N	N	N	N
200	I8	FALSE	MTX-531 1uM 24hr	RPLP0	UNKNOWN	FAM	NFQ-MGB							24.4139	24.4749	0.0976618						TRUE	0.775811	TRUE	3	18	Amp		0.977344	N	N	Y	N
201	I9	FALSE	MTX-531 10uM 24 hr	RPLP0	UNKNOWN	FAM	NFQ-MGB							24.6509	24.7689	0.0861794						TRUE	0.775811	TRUE	3	18	Amp		0.976891	N	N	N	N
202	I10	FALSE	DMSO 48 hr	RPLP0	UNKNOWN	FAM	NFQ-MGB							25.6579	25.8205	0.116084						TRUE	0.775811	TRUE	3	19	Amp		0.953508	N	N	N	N
203	I11	FALSE	Rosi 1uM 48hr	RPLP0	UNKNOWN	FAM	NFQ-MGB							Undetermined								TRUE	0.775811	TRUE	3	30	No Amp		0	Y	N	N	N
204	I12	FALSE	MTX-531 1uM 48 hr	RPLP0	UNKNOWN	FAM	NFQ-MGB							26.6846	26.4016	0.497135						TRUE	0.775811	TRUE	3	20	Amp		0.970842	N	N	N	N
205	I13	FALSE	MTX-531 10uM 48 hr	RPLP0	UNKNOWN	FAM	NFQ-MGB							24.5959	24.5919	0.122432						TRUE	0.775811	TRUE	3	19	Amp		0.965103	N	N	N	N
206	I14	FALSE	pre-diff no RT	RPLP0	UNKNOWN	FAM	NFQ-MGB							Undetermined								TRUE	0.775811	TRUE	3	25	No Amp		0	Y	N	N	N
207	I15	FALSE	DMSO 8 hr no RT	RPLP0	UNKNOWN	FAM	NFQ-MGB							Undetermined								TRUE	0.775811	TRUE	3	39	No Amp		0	Y	Y	N	N
208	I16	FALSE	Rosi 1uM 8hr no RT	RPLP0	UNKNOWN	FAM	NFQ-MGB							Undetermined								TRUE	0.775811	TRUE	3	4	No Amp		0	Y	N	N	N
209	I17	FALSE	MTX-531 1uM 8 hr no RT	RPLP0	UNKNOWN	FAM	NFQ-MGB							Undetermined								TRUE	0.775811	TRUE	3	39	No Amp		0	Y	Y	N	N
210	I18	FALSE	MTX-531 10uM 8hr no RT	RPLP0	UNKNOWN	FAM	NFQ-MGB							Undetermined								TRUE	0.775811	TRUE	3	4	No Amp		0	Y	N	N	N
211	I19	FALSE	DMSO day 24 hr no RT	RPLP0	UNKNOWN	FAM	NFQ-MGB							Undetermined								TRUE	0.775811	TRUE	3	39	No Amp		0	Y	Y	N	N
212	I20	FALSE	Rosi 1uM 24hr no RT	RPLP0	UNKNOWN	FAM	NFQ-MGB							Undetermined								TRUE	0.775811	TRUE	3	9	No Amp		0	Y	N	N	N
213	I21	FALSE	MTX-531 1uM 24 hr no RT	RPLP0	UNKNOWN	FAM	NFQ-MGB							Undetermined								TRUE	0.775811	TRUE	3	39	No Amp		0	Y	Y	N	N
214	I22	FALSE	MTX-531 10uM 8hr no RT	RPLP0	UNKNOWN	FAM	NFQ-MGB							Undetermined								TRUE	0.775811	TRUE	3	32	No Amp		0	Y	N	N	N
215	I23	FALSE	DMSO 48 hr no RT	RPLP0	UNKNOWN	FAM	NFQ-MGB							Undetermined								TRUE	0.775811	TRUE	3	39	No Amp		0	Y	Y	N	N
216	I24	FALSE	Rosi 1uM 48hr no RT	RPLP0	UNKNOWN	FAM	NFQ-MGB							Undetermined								TRUE	0.775811	TRUE	3	39	No Amp		0	Y	Y	N	N
217	J1	FALSE	pre-diff	RPLP0	UNKNOWN	FAM	NFQ-MGB							25.2488	25.3461	0.16148						TRUE	0.775811	TRUE	3	19	Amp		0.969865	N	N	N	N
218	J2	FALSE	DMSO 8 hr	RPLP0	UNKNOWN	FAM	NFQ-MGB							24.6135	24.707	0.0625276						TRUE	0.775811	TRUE	3	18	Amp		0.972643	N	N	N	N
219	J3	FALSE	Rosi 1uM 8hr	RPLP0	UNKNOWN	FAM	NFQ-MGB							26.7108	26.6845	0.0619115						TRUE	0.775811	TRUE	3	20	Amp		0.969485	N	N	N	N
220	J4	FALSE	MTX-531 1uM 8 hr	RPLP0	UNKNOWN	FAM	NFQ-MGB							25.2267	25.1924	0.0770013						TRUE	0.775811	TRUE	3	18	Amp		0.964316	N	N	N	N
221	J5	FALSE	MTX-531 10 uM 8 hr	RPLP0	UNKNOWN	FAM	NFQ-MGB							25.2125	25.3899	0.128088						TRUE	0.775811	TRUE	3	19	Amp		0.974157	N	N	N	N
222	J6	FALSE	DMSO 24 hr	RPLP0	UNKNOWN	FAM	NFQ-MGB							24.6708	24.6984	0.0215763						TRUE	0.775811	TRUE	3	18	Amp		0.971416	N	N	N	N
223	J7	FALSE	Rosi 1uM 24 hr	RPLP0	UNKNOWN	FAM	NFQ-MGB							25.1532	25.0779	0.0835622						TRUE	0.775811	TRUE	3	18	Amp		0.975372	N	N	N	N
224	J8	FALSE	MTX-531 1uM 24hr	RPLP0	UNKNOWN	FAM	NFQ-MGB							24.5685	24.4749	0.0976618						TRUE	0.775811	TRUE	3	18	Amp		0.97802	N	N	N	N
225	J9	FALSE	MTX-531 10uM 24 hr	RPLP0	UNKNOWN	FAM	NFQ-MGB							24.8178	24.7689	0.0861794						TRUE	0.775811	TRUE	3	18	Amp		0.966324	N	N	N	N
226	J10	FALSE	DMSO 48 hr	RPLP0	UNKNOWN	FAM	NFQ-MGB							25.8176	25.8205	0.116084						TRUE	0.775811	TRUE	3	19	Amp		0.958729	N	N	N	N
227	J11	FALSE	Rosi 1uM 48hr	RPLP0	UNKNOWN	FAM	NFQ-MGB							Undetermined								TRUE	0.775811	TRUE	3	39	No Amp		0	Y	Y	N	N
228	J12	FALSE	MTX-531 1uM 48 hr	RPLP0	UNKNOWN	FAM	NFQ-MGB							26.6926	26.4016	0.497135						TRUE	0.775811	TRUE	3	20	Amp		0.963504	N	N	N	N
229	J13	FALSE	MTX-531 10uM 48 hr	RPLP0	UNKNOWN	FAM	NFQ-MGB							24.5657	24.5919	0.122432						TRUE	0.775811	TRUE	3	18	Amp		0.96182	N	N	N	N
230	J14	FALSE	pre-diff no RT	RPLP0	UNKNOWN	FAM	NFQ-MGB							Undetermined								TRUE	0.775811	TRUE	3	39	No Amp		0	Y	Y	N	N
231	J15	FALSE	DMSO 8 hr no RT	RPLP0	UNKNOWN	FAM	NFQ-MGB							Undetermined								TRUE	0.775811	TRUE	3	26	No Amp		0	Y	N	N	N
232	J16	FALSE	Rosi 1uM 8hr no RT	RPLP0	UNKNOWN	FAM	NFQ-MGB							Undetermined								TRUE	0.775811	TRUE	3	39	No Amp		0	Y	Y	N	N
233	J17	FALSE	MTX-531 1uM 8 hr no RT	RPLP0	UNKNOWN	FAM	NFQ-MGB							Undetermined								TRUE	0.775811	TRUE	3	39	No Amp		0	Y	Y	N	N
234	J18	FALSE	MTX-531 10uM 8hr no RT	RPLP0	UNKNOWN	FAM	NFQ-MGB							Undetermined								TRUE	0.775811	TRUE	3	39	No Amp		0	Y	Y	N	N
235	J19	FALSE	DMSO day 24 hr no RT	RPLP0	UNKNOWN	FAM	NFQ-MGB							Undetermined								TRUE	0.775811	TRUE	3	33	No Amp		0	Y	N	N	N
236	J20	FALSE	Rosi 1uM 24hr no RT	RPLP0	UNKNOWN	FAM	NFQ-MGB							Undetermined								TRUE	0.775811	TRUE	3	5	No Amp		0	Y	N	N	N
237	J21	FALSE	MTX-531 1uM 24 hr no RT	RPLP0	UNKNOWN	FAM	NFQ-MGB							Undetermined								TRUE	0.775811	TRUE	3	39	No Amp		0	Y	Y	N	N
238	J22	FALSE	MTX-531 10uM 8hr no RT	RPLP0	UNKNOWN	FAM	NFQ-MGB							Undetermined								TRUE	0.775811	TRUE	3	4	No Amp		0	Y	N	N	N
239	J23	FALSE	DMSO 48 hr no RT	RPLP0	UNKNOWN	FAM	NFQ-MGB							Undetermined								TRUE	0.775811	TRUE	3	39	No Amp		0	Y	Y	N	N
240	J24	FALSE	Rosi 1uM 48hr no RT	RPLP0	UNKNOWN	FAM	NFQ-MGB							Undetermined								TRUE	0.775811	TRUE	3	39	No Amp		0	Y	Y	N	N
241	K1	FALSE	pre-diff	RPLP0	UNKNOWN	FAM	NFQ-MGB							25.5852	25.3461	0.16148						TRUE	0.775811	TRUE	3	19	Amp		0.9679	N	N	N	N
242	K2	FALSE	DMSO 8 hr	RPLP0	UNKNOWN	FAM	NFQ-MGB							24.7437	24.707	0.0625276						TRUE	0.775811	TRUE	3	18	Amp		0.967365	N	N	N	N
243	K3	FALSE	Rosi 1uM 8hr	RPLP0	UNKNOWN	FAM	NFQ-MGB							26.6281	26.6845	0.0619115						TRUE	0.775811	TRUE	3	19	Amp		0.968575	N	N	N	N
244	K4	FALSE	MTX-531 1uM 8 hr	RPLP0	UNKNOWN	FAM	NFQ-MGB							25.248	25.1924	0.0770013						TRUE	0.775811	TRUE	3	19	Amp		0.968437	N	N	N	N
245	K5	FALSE	MTX-531 10 uM 8 hr	RPLP0	UNKNOWN	FAM	NFQ-MGB							25.5057	25.3899	0.128088						TRUE	0.775811	TRUE	3	19	Amp		0.971566	N	N	N	N
246	K6	FALSE	DMSO 24 hr	RPLP0	UNKNOWN	FAM	NFQ-MGB							24.6918	24.6984	0.0215763						TRUE	0.775811	TRUE	3	18	Amp		0.969407	N	N	N	N
247	K7	FALSE	Rosi 1uM 24 hr	RPLP0	UNKNOWN	FAM	NFQ-MGB							25.0992	25.0779	0.0835622						TRUE	0.775811	TRUE	3	19	Amp		0.958154	N	N	N	N
248	K8	FALSE	MTX-531 1uM 24hr	RPLP0	UNKNOWN	FAM	NFQ-MGB							24.5468	24.4749	0.0976618						TRUE	0.775811	TRUE	3	18	Amp		0.968994	N	N	N	N
249	K9	FALSE	MTX-531 10uM 24 hr	RPLP0	UNKNOWN	FAM	NFQ-MGB							24.7611	24.7689	0.0861794						TRUE	0.775811	TRUE	3	17	Amp		0.973684	N	N	N	N
250	K10	FALSE	DMSO 48 hr	RPLP0	UNKNOWN	FAM	NFQ-MGB							25.8922	25.8205	0.116084						TRUE	0.775811	TRUE	3	19	Amp		0.966288	N	N	N	N
251	K11	FALSE	Rosi 1uM 48hr	RPLP0	UNKNOWN	FAM	NFQ-MGB							Undetermined								TRUE	0.775811	TRUE	3	39	No Amp		0	Y	Y	N	N
252	K12	FALSE	MTX-531 1uM 48 hr	RPLP0	UNKNOWN	FAM	NFQ-MGB							25.8276	26.4016	0.497135						TRUE	0.775811	TRUE	3	19	Amp		0.981295	N	N	N	Y
253	K13	FALSE	MTX-531 10uM 48 hr	RPLP0	UNKNOWN	FAM	NFQ-MGB							24.4546	24.5919	0.122432						TRUE	0.775811	TRUE	3	18	Amp		0.957721	N	N	N	N
254	K14	FALSE	MTX-531 1uM 48 hr no RT	RPLP0	UNKNOWN	FAM	NFQ-MGB							Undetermined								TRUE	0.775811	TRUE	3	39	No Amp		0	Y	Y	N	N
255	K15	FALSE	MTX-531 10uM 48 hr no RT	RPLP0	UNKNOWN	FAM	NFQ-MGB							Undetermined								TRUE	0.775811	TRUE	3	39	No Amp		0	Y	Y	N	N
265	L1	FALSE	pre-diff	RPLP0	UNKNOWN	FAM	NFQ-MGB							25.2475	25.3461	0.16148						TRUE	0.775811	TRUE	3	19	Amp		0.967402	N	N	N	N
266	L2	FALSE	DMSO 8 hr	RPLP0	UNKNOWN	FAM	NFQ-MGB							24.7396	24.707	0.0625276						TRUE	0.775811	TRUE	3	19	Amp		0.97171	N	N	N	N
267	L3	FALSE	Rosi 1uM 8hr	RPLP0	UNKNOWN	FAM	NFQ-MGB							26.7595	26.6845	0.0619115						TRUE	0.775811	TRUE	3	20	Amp		0.977104	N	N	N	N
268	L4	FALSE	MTX-531 1uM 8 hr	RPLP0	UNKNOWN	FAM	NFQ-MGB							25.0786	25.1924	0.0770013						TRUE	0.775811	TRUE	3	19	Amp		0.967475	N	N	N	N
269	L5	FALSE	MTX-531 10 uM 8 hr	RPLP0	UNKNOWN	FAM	NFQ-MGB							25.3858	25.3899	0.128088						TRUE	0.775811	TRUE	3	19	Amp		0.972285	N	N	N	N
270	L6	FALSE	DMSO 24 hr	RPLP0	UNKNOWN	FAM	NFQ-MGB							24.7173	24.6984	0.0215763						TRUE	0.775811	TRUE	3	18	Amp		0.972922	N	N	N	N
271	L7	FALSE	Rosi 1uM 24 hr	RPLP0	UNKNOWN	FAM	NFQ-MGB							25.1008	25.0779	0.0835622						TRUE	0.775811	TRUE	3	18	Amp		0.972181	N	N	N	N
272	L8	FALSE	MTX-531 1uM 24hr	RPLP0	UNKNOWN	FAM	NFQ-MGB							24.3702	24.4749	0.0976618						TRUE	0.775811	TRUE	3	18	Amp		0.969004	N	N	N	N
273	L9	FALSE	MTX-531 10uM 24 hr	RPLP0	UNKNOWN	FAM	NFQ-MGB							24.8457	24.7689	0.0861794						TRUE	0.775811	TRUE	3	18	Amp		0.979711	N	N	N	N
274	L10	FALSE	DMSO 48 hr	RPLP0	UNKNOWN	FAM	NFQ-MGB							25.9145	25.8205	0.116084						TRUE	0.775811	TRUE	3	19	Amp		0.965338	N	N	N	N
275	L11	FALSE	Rosi 1uM 48hr	RPLP0	UNKNOWN	FAM	NFQ-MGB							Undetermined								TRUE	0.775811	TRUE	3	39	No Amp		0	Y	Y	N	N
276	L12	FALSE	MTX-531 1uM 48 hr	RPLP0	UNKNOWN	FAM	NFQ-MGB							Undetermined	26.4016	0.497135						TRUE	0.775811	TRUE	3	39	No Amp		0	Y	Y	N	N
277	L13	FALSE	MTX-531 10uM 48 hr	RPLP0	UNKNOWN	FAM	NFQ-MGB							24.7513	24.5919	0.122432						TRUE	0.775811	TRUE	3	19	Amp		0.966233	N	N	N	N
278	L14	FALSE	MTX-531 1uM 48 hr no RT	RPLP0	UNKNOWN	FAM	NFQ-MGB							Undetermined								TRUE	0.775811	TRUE	3	39	No Amp		0	Y	Y	N	N
279	L15	FALSE	MTX-531 10uM 48 hr no RT	RPLP0	UNKNOWN	FAM	NFQ-MGB							Undetermined								TRUE	0.775811	TRUE	3	39	No Amp		0	Y	Y	N	N
289	M1	FALSE	pre-diff	fabp4	UNKNOWN	FAM	NFQ-MGB				2.35253	1.906	2.90367	23.3159	23.3487	0.188491		-1.9974	0.248203	0.124102	-1.23421	TRUE	0.490884	TRUE	3	18	Amp		0.962111	N	N	N	N
290	M2	FALSE	DMSO 8 hr	fabp4	UNKNOWN	FAM	NFQ-MGB				1	0.91646	1.09115	24.0605	23.9438	0.0816842		-0.763191	0.102869	0.0514345	0	TRUE	0.490884	TRUE	3	19	Amp		0.944477	N	N	N	N
291	M3	FALSE	Rosi 1uM 8hr	fabp4	UNKNOWN	FAM	NFQ-MGB							Undetermined								TRUE	0.490884	TRUE	3	23	No Amp		0	Y	N	N	N
292	M4	FALSE	MTX-531 1uM 8 hr	fabp4	UNKNOWN	FAM	NFQ-MGB				0.648703	0.575625	0.73106	25.2076	25.0536	0.118043		-0.138822	0.140937	0.0704685	0.624369	TRUE	0.490884	TRUE	3	20	Amp		0.941938	N	N	N	N
293	M5	FALSE	MTX-531 10 uM 8 hr	fabp4	UNKNOWN	FAM	NFQ-MGB				0.705163	0.609795	0.815446	25.1372	25.1307	0.113808		-0.25922	0.171344	0.0856721	0.503971	TRUE	0.490884	TRUE	3	19	Amp		0.969526	N	N	N	N
294	M6	FALSE	DMSO 24 hr	fabp4	UNKNOWN	FAM	NFQ-MGB				0.130311	0.117942	0.143977	26.985	26.8752	0.095129		2.17678	0.0975452	0.0559723	2.93997	TRUE	0.490884	TRUE	3	22	Amp		0.95416	N	N	N	N
295	M7	FALSE	Rosi 1uM 24 hr	fabp4	UNKNOWN	FAM	NFQ-MGB				5.65502	5.22096	6.12516	21.7908	21.8151	0.0434272		-3.26272	0.0941731	0.0470865	-2.49953	TRUE	0.490884	TRUE	3	16	Amp		0.96835	N	N	N	N
296	M8	FALSE	MTX-531 1uM 24hr	fabp4	UNKNOWN	FAM	NFQ-MGB				0.414907	0.343489	0.501173	24.982	24.9808	0.200197		0.505949	0.222748	0.111374	1.26914	TRUE	0.490884	TRUE	3	19	Amp		0.966152	N	N	N	N
297	M9	FALSE	MTX-531 10uM 24 hr	fabp4	UNKNOWN	FAM	NFQ-MGB				2.87448	2.35747	3.50488	22.485	22.4824	0.217353		-2.28649	0.233814	0.116907	-1.5233	TRUE	0.490884	TRUE	3	17	Amp		0.949565	N	N	N	N
298	M10	FALSE	DMSO 48 hr	fabp4	UNKNOWN	FAM	NFQ-MGB				14.9637	13.1789	16.9902	21.2935	21.154	0.0946361		-4.66658	0.149771	0.0748856	-3.90339	TRUE	0.490884	TRUE	3	16	Amp		0.960176	N	N	N	N
299	M11	FALSE	Rosi 1uM 48hr	fabp4	UNKNOWN	FAM	NFQ-MGB				174.415	157.944	192.604	18.3303	18.475	0.0992447		-8.20957	0.116972	0.0584862	-7.44638	TRUE	0.490884	TRUE	3	12	Amp		0.96827	N	N	N	N
300	M12	FALSE	MTX-531 1uM 48 hr	fabp4	UNKNOWN	FAM	NFQ-MGB				5.31841	3.17652	8.90455	23.1703	23.2274	0.0717198		-3.17419	0.502282	0.289253	-2.411	TRUE	0.490884	TRUE	3	17	Amp		0.967521	N	N	N	N
301	M13	FALSE	MTX-531 10uM 48 hr	fabp4	UNKNOWN	FAM	NFQ-MGB				33.3044	26.2617	42.2359	18.401	18.771	0.251984		-5.82083	0.280153	0.140077	-5.05764	TRUE	0.490884	TRUE	3	13	Amp		0.971493	N	N	N	N
302	M14	FALSE	pre-diff no RT	fabp4	UNKNOWN	FAM	NFQ-MGB							Undetermined								TRUE	0.490884	TRUE	3	20	No Amp		0	Y	N	N	N
303	M15	FALSE	DMSO 8 hr no RT	fabp4	UNKNOWN	FAM	NFQ-MGB							Undetermined								TRUE	0.490884	TRUE	3	39	No Amp		0	Y	Y	N	N
304	M16	FALSE	Rosi 1uM 8hr no RT	fabp4	UNKNOWN	FAM	NFQ-MGB							Undetermined								TRUE	0.490884	TRUE	3	39	No Amp		0	Y	Y	N	N
305	M17	FALSE	MTX-531 1uM 8 hr no RT	fabp4	UNKNOWN	FAM	NFQ-MGB							Undetermined								TRUE	0.490884	TRUE	3	39	No Amp		0	Y	Y	N	N
306	M18	FALSE	MTX-531 10uM 8hr no RT	fabp4	UNKNOWN	FAM	NFQ-MGB							Undetermined								TRUE	0.490884	TRUE	3	39	No Amp		0	Y	Y	N	N
307	M19	FALSE	DMSO day 24 hr no RT	fabp4	UNKNOWN	FAM	NFQ-MGB							Undetermined								TRUE	0.490884	TRUE	3	28	No Amp		0	Y	N	N	N
308	M20	FALSE	Rosi 1uM 24hr no RT	fabp4	UNKNOWN	FAM	NFQ-MGB							Undetermined								TRUE	0.490884	TRUE	3	22	No Amp		0	Y	N	N	N
309	M21	FALSE	MTX-531 1uM 24 hr no RT	fabp4	UNKNOWN	FAM	NFQ-MGB							Undetermined								TRUE	0.490884	TRUE	3	39	No Amp		0	Y	Y	N	N
310	M22	FALSE	MTX-531 10uM 8hr no RT	fabp4	UNKNOWN	FAM	NFQ-MGB							Undetermined								TRUE	0.490884	TRUE	3	19	No Amp		0	Y	N	N	N
311	M23	FALSE	DMSO 48 hr no RT	fabp4	UNKNOWN	FAM	NFQ-MGB							Undetermined								TRUE	0.490884	TRUE	3	39	No Amp		0	Y	Y	N	N
312	M24	FALSE	Rosi 1uM 48hr no RT	fabp4	UNKNOWN	FAM	NFQ-MGB							Undetermined								TRUE	0.490884	TRUE	3	34	No Amp		0	Y	N	N	N
313	N1	FALSE	pre-diff	fabp4	UNKNOWN	FAM	NFQ-MGB				2.35253	1.906	2.90367	23.3499	23.3487	0.188491		-1.9974	0.248203	0.124102	-1.23421	TRUE	0.490884	TRUE	3	17	Amp		0.958106	N	N	N	N
314	N2	FALSE	DMSO 8 hr	fabp4	UNKNOWN	FAM	NFQ-MGB				1	0.91646	1.09115	23.8815	23.9438	0.0816842		-0.763191	0.102869	0.0514345	0	TRUE	0.490884	TRUE	3	18	Amp		0.97149	N	N	N	N
315	N3	FALSE	Rosi 1uM 8hr	fabp4	UNKNOWN	FAM	NFQ-MGB							Undetermined								TRUE	0.490884	TRUE	3	39	No Amp		0	Y	Y	N	N
316	N4	FALSE	MTX-531 1uM 8 hr	fabp4	UNKNOWN	FAM	NFQ-MGB				0.648703	0.575625	0.73106	25.0832	25.0536	0.118043		-0.138822	0.140937	0.0704685	0.624369	TRUE	0.490884	TRUE	3	20	Amp		0.96209	N	N	N	N
317	N5	FALSE	MTX-531 10 uM 8 hr	fabp4	UNKNOWN	FAM	NFQ-MGB				0.705163	0.609795	0.815446	25.2276	25.1307	0.113808		-0.25922	0.171344	0.0856721	0.503971	TRUE	0.490884	TRUE	3	19	Amp		0.961979	N	N	N	N
318	N6	FALSE	DMSO 24 hr	fabp4	UNKNOWN	FAM	NFQ-MGB							Undetermined	26.8752	0.095129						TRUE	0.490884	TRUE	3	39	No Amp		0	Y	Y	N	N
319	N7	FALSE	Rosi 1uM 24 hr	fabp4	UNKNOWN	FAM	NFQ-MGB				5.65502	5.22096	6.12516	21.8461	21.8151	0.0434272		-3.26272	0.0941731	0.0470865	-2.49953	TRUE	0.490884	TRUE	3	16	Amp		0.979078	N	N	N	N
320	N8	FALSE	MTX-531 1uM 24hr	fabp4	UNKNOWN	FAM	NFQ-MGB				0.414907	0.343489	0.501173	24.9692	24.9808	0.200197		0.505949	0.222748	0.111374	1.26914	TRUE	0.490884	TRUE	3	19	Amp		0.97034	N	N	N	N
321	N9	FALSE	MTX-531 10uM 24 hr	fabp4	UNKNOWN	FAM	NFQ-MGB				2.87448	2.35747	3.50488	22.7879	22.4824	0.217353		-2.28649	0.233814	0.116907	-1.5233	TRUE	0.490884	TRUE	3	17	Amp		0.877289	N	N	N	N
322	N10	FALSE	DMSO 48 hr	fabp4	UNKNOWN	FAM	NFQ-MGB				14.9637	13.1789	16.9902	21.1314	21.154	0.0946361		-4.66658	0.149771	0.0748856	-3.90339	TRUE	0.490884	TRUE	3	16	Amp		0.964677	N	N	N	N
323	N11	FALSE	Rosi 1uM 48hr	fabp4	UNKNOWN	FAM	NFQ-MGB				174.415	157.944	192.604	18.5136	18.475	0.0992447		-8.20957	0.116972	0.0584862	-7.44638	TRUE	0.490884	TRUE	3	13	Amp		0.963636	N	N	N	N
324	N12	FALSE	MTX-531 1uM 48 hr	fabp4	UNKNOWN	FAM	NFQ-MGB				5.31841	3.17652	8.90455	23.328	23.2274	0.0717198		-3.17419	0.502282	0.289253	-2.411	TRUE	0.490884	TRUE	3	17	Amp		0.96115	N	N	N	N
325	N13	FALSE	MTX-531 10uM 48 hr	fabp4	UNKNOWN	FAM	NFQ-MGB				33.3044	26.2617	42.2359	18.9565	18.771	0.251984		-5.82083	0.280153	0.140077	-5.05764	TRUE	0.490884	TRUE	3	12	Amp		0.966268	N	N	N	N
326	N14	FALSE	pre-diff no RT	fabp4	UNKNOWN	FAM	NFQ-MGB							Undetermined								TRUE	0.490884	TRUE	3	25	No Amp		0	Y	N	N	N
327	N15	FALSE	DMSO 8 hr no RT	fabp4	UNKNOWN	FAM	NFQ-MGB							Undetermined								TRUE	0.490884	TRUE	3	39	No Amp		0	Y	Y	N	N
328	N16	FALSE	Rosi 1uM 8hr no RT	fabp4	UNKNOWN	FAM	NFQ-MGB							Undetermined								TRUE	0.490884	TRUE	3	6	No Amp		0	Y	N	N	N
329	N17	FALSE	MTX-531 1uM 8 hr no RT	fabp4	UNKNOWN	FAM	NFQ-MGB							Undetermined								TRUE	0.490884	TRUE	3	39	No Amp		0	Y	Y	N	N
330	N18	FALSE	MTX-531 10uM 8hr no RT	fabp4	UNKNOWN	FAM	NFQ-MGB							Undetermined								TRUE	0.490884	TRUE	3	39	No Amp		0	Y	Y	N	N
331	N19	FALSE	DMSO day 24 hr no RT	fabp4	UNKNOWN	FAM	NFQ-MGB							Undetermined								TRUE	0.490884	TRUE	3	24	No Amp		0	Y	N	N	N
332	N20	FALSE	Rosi 1uM 24hr no RT	fabp4	UNKNOWN	FAM	NFQ-MGB							Undetermined								TRUE	0.490884	TRUE	3	39	No Amp		0	Y	Y	N	N
333	N21	FALSE	MTX-531 1uM 24 hr no RT	fabp4	UNKNOWN	FAM	NFQ-MGB							Undetermined								TRUE	0.490884	TRUE	3	39	No Amp		0	Y	Y	N	N
334	N22	FALSE	MTX-531 10uM 8hr no RT	fabp4	UNKNOWN	FAM	NFQ-MGB							Undetermined								TRUE	0.490884	TRUE	3	39	No Amp		0	Y	Y	N	N
335	N23	FALSE	DMSO 48 hr no RT	fabp4	UNKNOWN	FAM	NFQ-MGB							Undetermined								TRUE	0.490884	TRUE	3	39	No Amp		0	Y	Y	N	N
336	N24	FALSE	Rosi 1uM 48hr no RT	fabp4	UNKNOWN	FAM	NFQ-MGB							Undetermined								TRUE	0.490884	TRUE	3	24	No Amp		0	Y	N	N	N
337	O1	FALSE	pre-diff	fabp4	UNKNOWN	FAM	NFQ-MGB				2.35253	1.906	2.90367	23.5936	23.3487	0.188491		-1.9974	0.248203	0.124102	-1.23421	TRUE	0.490884	TRUE	3	18	Amp		0.96174	N	N	N	N
338	O2	FALSE	DMSO 8 hr	fabp4	UNKNOWN	FAM	NFQ-MGB				1	0.91646	1.09115	23.9394	23.9438	0.0816842		-0.763191	0.102869	0.0514345	0	TRUE	0.490884	TRUE	3	18	Amp		0.964375	N	N	N	N
339	O3	FALSE	Rosi 1uM 8hr	fabp4	UNKNOWN	FAM	NFQ-MGB							Undetermined								TRUE	0.490884	TRUE	3	34	No Amp		0	Y	N	N	N
340	O4	FALSE	MTX-531 1uM 8 hr	fabp4	UNKNOWN	FAM	NFQ-MGB				0.648703	0.575625	0.73106	24.9756	25.0536	0.118043		-0.138822	0.140937	0.0704685	0.624369	TRUE	0.490884	TRUE	3	19	Amp		0.965594	N	N	N	N
341	O5	FALSE	MTX-531 10 uM 8 hr	fabp4	UNKNOWN	FAM	NFQ-MGB				0.705163	0.609795	0.815446	24.9692	25.1307	0.113808		-0.25922	0.171344	0.0856721	0.503971	TRUE	0.490884	TRUE	3	19	Amp		0.969539	N	N	N	N
342	O6	FALSE	DMSO 24 hr	fabp4	UNKNOWN	FAM	NFQ-MGB				0.130311	0.117942	0.143977	26.8231	26.8752	0.095129		2.17678	0.0975452	0.0559723	2.93997	TRUE	0.490884	TRUE	3	19	Amp		0.967249	N	N	N	N
343	O7	FALSE	Rosi 1uM 24 hr	fabp4	UNKNOWN	FAM	NFQ-MGB				5.65502	5.22096	6.12516	21.8571	21.8151	0.0434272		-3.26272	0.0941731	0.0470865	-2.49953	TRUE	0.490884	TRUE	3	15	Amp		0.965257	N	N	N	N
344	O8	FALSE	MTX-531 1uM 24hr	fabp4	UNKNOWN	FAM	NFQ-MGB				0.414907	0.343489	0.501173	25.231	24.9808	0.200197		0.505949	0.222748	0.111374	1.26914	TRUE	0.490884	TRUE	3	20	Amp		0.877979	N	N	N	N
345	O9	FALSE	MTX-531 10uM 24 hr	fabp4	UNKNOWN	FAM	NFQ-MGB				2.87448	2.35747	3.50488	22.3496	22.4824	0.217353		-2.28649	0.233814	0.116907	-1.5233	TRUE	0.490884	TRUE	3	16	Amp		0.968307	N	N	N	N
346	O10	FALSE	DMSO 48 hr	fabp4	UNKNOWN	FAM	NFQ-MGB				14.9637	13.1789	16.9902	21.0916	21.154	0.0946361		-4.66658	0.149771	0.0748856	-3.90339	TRUE	0.490884	TRUE	3	15	Amp		0.958141	N	N	N	N
347	O11	FALSE	Rosi 1uM 48hr	fabp4	UNKNOWN	FAM	NFQ-MGB				174.415	157.944	192.604	18.5554	18.475	0.0992447		-8.20957	0.116972	0.0584862	-7.44638	TRUE	0.490884	TRUE	3	13	Amp		0.972263	N	N	N	N
348	O12	FALSE	MTX-531 1uM 48 hr	fabp4	UNKNOWN	FAM	NFQ-MGB				5.31841	3.17652	8.90455	23.2293	23.2274	0.0717198		-3.17419	0.502282	0.289253	-2.411	TRUE	0.490884	TRUE	3	16	Amp		0.966013	N	N	N	N
349	O13	FALSE	MTX-531 10uM 48 hr	fabp4	UNKNOWN	FAM	NFQ-MGB				33.3044	26.2617	42.2359	18.8961	18.771	0.251984		-5.82083	0.280153	0.140077	-5.05764	TRUE	0.490884	TRUE	3	14	Amp		0.958149	N	N	N	N
350	O14	FALSE	MTX-531 1uM 48 hr no RT	fabp4	UNKNOWN	FAM	NFQ-MGB							Undetermined								TRUE	0.490884	TRUE	3	39	No Amp		0	Y	Y	N	N
351	O15	FALSE	MTX-531 10uM 48 hr no RT	fabp4	UNKNOWN	FAM	NFQ-MGB							Undetermined								TRUE	0.490884	TRUE	3	7	No Amp		0	Y	N	N	N
361	P1	FALSE	pre-diff	fabp4	UNKNOWN	FAM	NFQ-MGB				2.35253	1.906	2.90367	23.1353	23.3487	0.188491		-1.9974	0.248203	0.124102	-1.23421	TRUE	0.490884	TRUE	3	18	Amp		0.960318	N	N	N	N
362	P2	FALSE	DMSO 8 hr	fabp4	UNKNOWN	FAM	NFQ-MGB				1	0.91646	1.09115	23.8938	23.9438	0.0816842		-0.763191	0.102869	0.0514345	0	TRUE	0.490884	TRUE	3	17	Amp		0.963753	N	N	N	N
363	P3	FALSE	Rosi 1uM 8hr	fabp4	UNKNOWN	FAM	NFQ-MGB							Undetermined								TRUE	0.490884	TRUE	3	39	No Amp		0	Y	Y	N	N
364	P4	FALSE	MTX-531 1uM 8 hr	fabp4	UNKNOWN	FAM	NFQ-MGB				0.648703	0.575625	0.73106	24.948	25.0536	0.118043		-0.138822	0.140937	0.0704685	0.624369	TRUE	0.490884	TRUE	3	19	Amp		0.969526	N	N	N	N
365	P5	FALSE	MTX-531 10 uM 8 hr	fabp4	UNKNOWN	FAM	NFQ-MGB				0.705163	0.609795	0.815446	25.1886	25.1307	0.113808		-0.25922	0.171344	0.0856721	0.503971	TRUE	0.490884	TRUE	3	19	Amp		0.965701	N	N	N	N
366	P6	FALSE	DMSO 24 hr	fabp4	UNKNOWN	FAM	NFQ-MGB				0.130311	0.117942	0.143977	26.8176	26.8752	0.095129		2.17678	0.0975452	0.0559723	2.93997	TRUE	0.490884	TRUE	3	19	Amp		0.962312	N	N	N	N
367	P7	FALSE	Rosi 1uM 24 hr	fabp4	UNKNOWN	FAM	NFQ-MGB				5.65502	5.22096	6.12516	21.7666	21.8151	0.0434272		-3.26272	0.0941731	0.0470865	-2.49953	TRUE	0.490884	TRUE	3	16	Amp		0.960298	N	N	N	N
368	P8	FALSE	MTX-531 1uM 24hr	fabp4	UNKNOWN	FAM	NFQ-MGB				0.414907	0.343489	0.501173	24.7411	24.9808	0.200197		0.505949	0.222748	0.111374	1.26914	TRUE	0.490884	TRUE	3	19	Amp		0.965192	N	N	N	N
369	P9	FALSE	MTX-531 10uM 24 hr	fabp4	UNKNOWN	FAM	NFQ-MGB				2.87448	2.35747	3.50488	22.3071	22.4824	0.217353		-2.28649	0.233814	0.116907	-1.5233	TRUE	0.490884	TRUE	3	17	Amp		0.969353	N	N	N	N
370	P10	FALSE	DMSO 48 hr	fabp4	UNKNOWN	FAM	NFQ-MGB				14.9637	13.1789	16.9902	21.0993	21.154	0.0946361		-4.66658	0.149771	0.0748856	-3.90339	TRUE	0.490884	TRUE	3	16	Amp		0.940588	N	N	N	N
371	P11	FALSE	Rosi 1uM 48hr	fabp4	UNKNOWN	FAM	NFQ-MGB				174.415	157.944	192.604	18.5006	18.475	0.0992447		-8.20957	0.116972	0.0584862	-7.44638	TRUE	0.490884	TRUE	3	13	Amp		0.95484	N	N	N	N
372	P12	FALSE	MTX-531 1uM 48 hr	fabp4	UNKNOWN	FAM	NFQ-MGB				5.31841	3.17652	8.90455	23.1821	23.2274	0.0717198		-3.17419	0.502282	0.289253	-2.411	TRUE	0.490884	TRUE	3	17	Amp		0.96433	N	N	N	N
373	P13	FALSE	MTX-531 10uM 48 hr	fabp4	UNKNOWN	FAM	NFQ-MGB				33.3044	26.2617	42.2359	18.8305	18.771	0.251984		-5.82083	0.280153	0.140077	-5.05764	TRUE	0.490884	TRUE	3	13	Amp		0.951392	N	N	N	N
374	P14	FALSE	MTX-531 1uM 48 hr no RT	fabp4	UNKNOWN	FAM	NFQ-MGB							Undetermined								TRUE	0.490884	TRUE	3	26	No Amp		0	Y	N	N	N
375	P15	FALSE	MTX-531 10uM 48 hr no RT	fabp4	UNKNOWN	FAM	NFQ-MGB							Undetermined								TRUE	0.490884	TRUE	3	39	No Amp		0	Y	Y	N	N
Compile qPCR Results
		Rosiglitazone 1 μM	Rosi upper limit	Rosi lower limit	MTX-531 10 μM	531 upper limit	531 lower limit
pparg	8hrs	3.24451	3.31653	3.17405	1.29988	1.40837	1.19995
	24hrs	1.75382	1.87102	1.64396	3.34905	3.48505	3.21835
LPL	8hrs	1.38056	1.57228	1.21221	0.987772	1.01495	0.961326
	24hrs	4.60675	5.0801	4.17751	4.67025	4.90911	4.44301
adiponectin	8hrs	0.543179	0.6076	0.485589	2.49061	2.86312	2.16657
	24hrs	4.04741	4.55137	3.59926	1.69466	2.1744	1.32077
		Rosiglitazone 1 μM	MTX-531 10 mM
pparg	8hrs	0.14248	0.208416
	24hrs	0.227053	0.266706
LPL	8hrs	0.360075	0.0536194
	24hrs	0.902594	0.466101
adiponectin	8hrs	0.122011	0.696553
	24hrs	0.952107	0.853627
	rosi pparg 8hrsx		rosi pparg 24hrsx		rosi lpl 8hrsx		rosi lpl 24hrsx		rosi adip 8hrsx		rosi adip 24hrsx
0.88	3.24701	1.87	1.84069	2.86	1.77769	3.82	5.00372	4.87	0.532194	5.84	4.8353
0.78	3.21966	1.87	2.01705	2.86	0.99447	3.86	4.15544	4.87	0.425574	5.87	4.7488
0.84	3.29596	1.87	1.66008	2.86	1.36415	3.86	3.06312	4.87	0.69816	5.85	3.87781
0.94	3.21729	1.87	1.53501	2.86	1.50629	3.86	5.03852	4.87	0.549561	5.85	3.01491
	mtx pparg 8hrsx		mtx pparg 24hrsx		mtx lpl 8hrsx		mtx lpl 24hrsx		mtx adip 8hrsx		mtx adip 24hrsx
1.14	1.60854	2.15	3.83307	3.06	1.03294	4.14	4.55042	5.14	1.72865	6.14	1.76327
1.15	1.24035	2.15	3.14596	3.12	0.937409	4.14	5.02109	5.14	2.78318	6.14	1.06267
1.09	1.22243	2.15	3.49793	3.19	0.970466	4.14	2.56152	5.14	2.41485	6.14	3.32777
1.18	1.17101	2.15	2.98245	3.21	1.01308	4.14	5.78373	5.14	3.30314	6.14	1.32228
