# Supplementary material for: A first-in-class selective inhibitor of EGFR and PI3K offers a single-molecule approach to targeting adaptive resistance
Source: Nat Cancer. 2024 Jul 11;5(8):1250–66. doi: 10.1038/s43018-024-00781-6 (PMC11357990; doi:10.1038/s43018-024-00781-6)
Supplement: Supplementary file 19 — Statistical source data. [file 43018_2024_781_MOESM19_ESM.xlsx]

## Sheet: Ext data Fig. 2c
Extended Data Figure 2c: MTX-531 titration in HNSCC cell lines
CAL-27 Densitometry
pEGFR Y1068	Band	MTX-531 Conc. (uM)	Band area		Beta actin	Band	MTX-531 Conc. (uM)	Band area		Ratio of pEGFR to beta actin	% of Control
	1	0	28383.8			1	0	23100.9		1.22869	100
	2	0.001	36233.4			2	0.001	23910.5		1.51538	123.333
	3	0.01	31038.3			3	0.01	21343.6		1.45422	118.356
	4	0.1	28205.2			4	0.1	20379.7		1.38399	112.64
	5	1	6692.91			5	1	21087.3		0.31739	25.8317
	6	10	0			6	10	18343.8		0	0
pHER3 Y1289	Band	MTX-531 Conc. (uM)	Band area		Beta actin	Band	MTX-531 Conc. (uM)	Band area		Ratio of pHER3 to beta actin	% of Control
	1	0	20599.3			1	0	21029		0.979565	100
	2	0.001	27747.2			2	0.001	20727.4		1.33867	136.66
	3	0.01	24270.2			3	0.01	18628.1		1.30289	133.007
	4	0.1	22920.2			4	0.1	17097.9		1.34052	136.849
	5	1	824.82			5	1	20871.2		0.0395194	4.03439
	6	10	0			6	10	17729.5		0	0
pHER2 Y1248	Band	MTX-531 Conc. (uM)	Band area		Beta actin	Band	MTX-531 Conc. (uM)	Band area		Ratio of pHER2 to beta actin	% of Control
	1	0	15829.2			1	0	22470		0.704461	100
	2	0.001	21511.5			2	0.001	22581		0.952636	135.229
	3	0.01	23673.4			3	0.01	23828.8		0.993478	141.027
	4	0.1	19040.4			4	0.1	20270.6		0.939313	133.338
	5	1	163.192			5	1	24775.9		0.00658672	0.935001
	6	10	0			6	10	23664		0	0
pAKT T308	Band	MTX-531 Conc. (uM)	Band area		Beta actin	Band	MTX-531 Conc. (uM)	Band area		Ratio of pAKT to beta actin	% of Control
	1	0	21114.5			1	0	21029		1.00407	100
	2	0.001	23231.4			2	0.001	20727.4		1.1208	111.626
	3	0.01	18451.8			3	0.01	18628.1		0.99054	98.6527
	4	0.1	13982.9			4	0.1	17097.9		0.817814	81.4501
	5	1	0			5	1	20871.2		0	0
	6	10	0			6	10	17729.5		0	0
pAKT S473	Band	MTX-531 Conc. (uM)	Band area		Beta actin	Band	MTX-531 Conc. (uM)	Band area		Ratio of pAKT to beta actin	% of Control
	1	0	24272			1	0	23100.9		1.0507	100
	2	0.001	24193.5			2	0.001	23910.5		1.01184	96.3018
	3	0.01	16416.9			3	0.01	21343.6		0.769173	73.2061
	4	0.1	12326.3			4	0.1	20379.7		0.604832	57.565
	5	1	0			5	1	21087.3		0	0
	6	10	0			6	10	18343.8		0	0
pS6 S235/236	Band	MTX-531 Conc. (uM)	Band area		Vinculin	Band	MTX-531 Conc. (uM)	Band area		Ratio of pS6 to vinculin	% of Control
	1	0	17842.3			1	0	15957.1		1.11814	100
	2	0.001	16229.1			2	0.001	19511		0.831795	74.3909
	3	0.01	13317.6			3	0.01	16937.5		0.786275	70.32
	4	0.1	10572.8			4	0.1	17425.5		0.606743	54.2636
	5	1	0			5	1	18789.5		0	0
	6	10	0			6	10	18017.3		0	0
MOC1 Densitometry
pEGFR Y1068	Band	MTX-531 Conc. (uM)	Band area		Beta actin	Band	MTX-531 Conc. (uM)	Band area		Ratio of pEGFR to beta actin	% of Control
cs#2234	1	0	10236.3			1	0	14673.4		0.697612	100
	2	0.01	16666.7			2	0.01	17235.7		0.966991	138.615
	3	0.03	18495.2			3	0.03	16105		1.14841	164.621
	4	0.1	17223.3			4	0.1	12437.6		1.38477	198.502
	5	0.3	18760.1			5	0.3	14415.7		1.30137	134.579
	6	1	13970.6			6	1	12743.5		1.09629	95.4617
	7	3	12024.6			7	3	17781.2		0.67625	96.9379
	8	10	4512.13			8	10	18540.1		0.243372	34.8865
pHER3 Y1289	Band	MTX-531 Conc. (uM)	Band area		Beta actin	Band	MTX-531 Conc. (uM)	Band area		Ratio of pHER3 to beta actin	% of Control
	1	0	13089.2			1	0	18473.5		0.708538	100
	2	0.01	13797.8			2	0.01	18359		0.751556	106.071
	3	0.03	13188.7			3	0.03	17225.5		0.765646	108.06
	4	0.1	11995.2			4	0.1	16675.2		0.71934	101.525
	5	0.3	11256.7			5	0.3	16595		0.678316	90.255
	6	1	12072.8			6	1	15762		0.765944	100.039
	7	3	5550.5			7	3	16942.5		0.327608	46.2372
	8	10	744.406			8	10	20047.5		0.0371321	5.24067
pHER2 Y1248	Band	MTX-531 Conc. (uM)	Band area		Beta actin	Band	MTX-531 Conc. (uM)	Band area		Ratio of pHER2 to beta actin	% of Control
	1	0	13196.7			1	0	18148.8		0.727137	100
	2	0.01	16446.6			2	0.01	18876.5		0.871271	119.822
	3	0.03	11893.6			3	0.03	17035.4		0.698167	96.0159
	4	0.1	11806.3			4	0.1	13915.1		0.848453	116.684
	5	0.3	12962.6			5	0.3	14931.5		0.868133	99.6398
	6	1	8787.84			6	1	15497.1		0.567063	81.2216
	7	3	4218.94			7	3	17057.1		0.247342	34.0158
	8	10	536.506			8	10	16397.8		0.0327181	4.49958
pAKT T308	Band	MTX-531 Conc. (uM)	Band area		Beta actin	Band	MTX-531 Conc. (uM)	Band area		Ratio of pAKT to beta actin	% of Control
	1	0	25380.9			1	0	14014.1		1.8111	100
	2	0.01	20228.9			2	0.01	13620.8		1.48514	82.0021
	3	0.03	21921.3			3	0.03	14093.3		1.55544	85.8838
	4	0.1	20534			4	0.1	13137.8		1.56297	86.2992
	5	0.3	12629.9			5	0.3	12241.8		1.0317	69.4681
	6	1	1641.01			6	1	13468.1		0.121845	7.83344
	7	3	193.021			7	3	13676.2		0.0141136	0.779283
	8	10	0			8	10	12708.9		0	0
pAKT S473	Band	MTX-531 Conc. (uM)	Band area		Beta actin	Band	MTX-531 Conc. (uM)	Band area		Ratio of pAKT to beta actin	% of Control
	1	0	30041.5			1	0	14014.1		2.14367	100
	2	0.01	27119.3			2	0.01	13620.8		1.99102	92.8791
	3	0.03	26559.5			3	0.03	14093.3		1.88455	87.9124
	4	0.1	21684.5			4	0.1	13137.8		1.65054	76.9961
	5	0.3	13801.8			5	0.3	12241.8		1.12743	56.6257
	6	1	1006.06			6	1	13468.1		0.0746999	3.9638
	7	3	0			7	3	13676.2		0	0
	8	10	0			8	10	12708.9		0	0
pS6 S235/236	Band	MTX-531 Conc. (uM)	Band area		Beta actin	Band	MTX-531 Conc. (uM)	Band area		Ratio of pS6 to vinculin	% of Control
	1	0	12428.4			1	0	14014.1		0.886856	100
	2	0.01	9428.25			2	0.01	13620.8		0.692195	78.0504
	3	0.03	12120.2			3	0.03	14093.3		0.859994	96.9711
	4	0.1	12606.3			4	0.1	13137.8		0.959545	138.624
	5	0.3	10097.5			5	0.3	12241.8		0.824841	95.9124
	6	1	7097.77			6	1	13468.1		0.527008	59.4243
	7	3	1606.46			7	3	13676.2		0.117463	13.2449
	8	10	0			8	10	12708.9		0	0
BICR 16 Densitometry
BICR16 MTX-531 titration
pEGFR Y1068		band of interest	background		inverted pixel value of band		inverted pixel value of background		inverted protein - inverted background				protein/loading control			% of control
dmso	1	103.756	253.629		151.244		1.371		149.873				1.08471			#DIV/0!
10nM	2	109.75	253.704		145.25		1.296		143.954				1.15754			#DIV/0!
30nM	3	124.571	253.754		130.429		1.246		129.183				1.02299			#DIV/0!
100nM	4	108.369	253.875		146.631		1.125		145.506				1.19268			#DIV/0!
300nM	5	149.412	253.95		105.588		1.05		104.538				0.757648			#DIV/0!
1uM	6	229.647	254		25.353		1		24.353				0.34794			#DIV/0!
3uM	7	243.722	254		11.278		1		10.278				0.0824992			#DIV/0!
10uM	8	252.649	254		2.351		1		1.351				0.00947007			#DIV/0!
b-actin for pegfr
dmso	1	104.605	242.774		150.395		12.226		138.169
10nM	2	118.772	243.134		136.228		11.866		124.362
30nM	3	117.078	243.358		137.922		11.642		126.28
100nM	4	121.44	243.439		133.56		11.561		121.999
300nM	5	105.525	243.502		149.475		11.498		137.977
1uM	6	173.641	243.633		81.359		11.367		69.992
3uM	7	118.89	243.473		136.11		11.527		124.583
10uM	8	100.683	243.343		154.317		11.657		142.66
pAKT S473					inverted pixel value of band		inverted pixel value of background		inverted protein - inverted background				protein/loading control			% of control
dmso	1	112.881	250.707		142.119		4.293		137.826				0.997518			#DIV/0!
10nM	2	110.099	250.873		144.901		4.127		140.774				1.13197			#DIV/0!
30nM	3	122.921	250.99		132.079		4.01		128.069				1.01417			#DIV/0!
100nM	4	125.912	251		129.088		4		125.088				1.02532			#DIV/0!
300nM	5	161.814	251		93.186		4		89.186				0.646383			#DIV/0!
1uM	6	240.71	251		14.29		4		10.29				0.147017			#DIV/0!
3uM	7	250.971	251		4.029		4		0.029				0.000232777			#DIV/0!
10uM	8	251	251		4		4		0				0			#DIV/0!
b-actin for pAKT S473
dmso	1	104.605	242.774		150.395		12.226		138.169
10nM	2	118.772	243.134		136.228		11.866		124.362
30nM	3	117.078	243.358		137.922		11.642		126.28
100nM	4	121.44	243.439		133.56		11.561		121.999
300nM	5	105.525	243.502		149.475		11.498		137.977
1uM	6	173.641	243.633		81.359		11.367		69.992
3uM	7	118.89	243.473		136.11		11.527		124.583
10uM	8	100.683	243.343		154.317		11.657		142.66
pAKT T308													protein/loading control			% of control
dmso	1	90.532	253		164.468		2		162.468				1.30282			#DIV/0!
10nM	2	125.942	253		129.058		2		127.058				0.887859			#DIV/0!
30nM	3	151.161	253		103.839		2		101.839				0.911662			#DIV/0!
100nM	4	146.304	253		108.696		2		106.696				1.18081			#DIV/0!
300nM	5	203.943	253		51.057		2		49.057				0.470084			#DIV/0!
1uM	6	251.349	253		3.651		2		1.651				0.0179724			#DIV/0!
3uM	7	253	252.996		2		2.004		-0.004				-4.02435e-05			#DIV/0!
10uM	8	253	253		2		2		0				0			#DIV/0!
b-actin for pAKT T308
dmso	1	128.295	253		126.705		2		124.705
10nM	2	109.895	253.001		145.105		1.999		143.106
30nM	3	141.294	253.001		113.706		1.999		111.707
100nM	4	162.642	253		92.358		2		90.358
300nM	5	148.647	253.005		106.353		1.995		104.358
1uM	6	161.148	253.011		93.852		1.989		91.863
3uM	7	153.622	253.017		101.378		1.983		99.395
10uM	8	141.625	253.022		113.375		1.978		111.397
pS6 S235/236		band of interest	background		inverted pixel value of band		inverted pixel value of background		inverted protein - inverted background				protein/loading control			% of control
dmso	1	87.496	241.379		167.504		13.621		153.883				1.11373			#DIV/0!
10nM	2	99.076	241.296		155.924		13.704		142.22				1.1436			#DIV/0!
30nM	3	94.738	241.444		160.262		13.556		146.706				1.16175			#DIV/0!
100nM	4	95.862	241.665		159.138		13.335		145.803				1.19512			#DIV/0!
300nM	5	101.556	241.829		153.444		13.171		140.273				1.01664			#DIV/0!
1uM	6	189.311	242.251		65.689		12.749		52.94				0.756372			#DIV/0!
3uM	7	213.02	242.211		41.98		12.789		29.191				0.23431			#DIV/0!
10uM	8	241.517	242.012		13.483		12.988		0.495				0.00346979			#DIV/0!
b-actin for pS6
dmso	1	104.605	242.774		150.395		12.226		138.169
10nM	2	118.772	243.134		136.228		11.866		124.362
30nM	3	117.078	243.358		137.922		11.642		126.28
100nM	4	121.44	243.439		133.56		11.561		121.999
300nM	5	105.525	243.502		149.475		11.498		137.977
1uM	6	173.641	243.633		81.359		11.367		69.992
3uM	7	118.89	243.473		136.11		11.527		124.583
10uM	8	100.683	243.343		154.317		11.657		142.66
BICR 56 Densitometry
BICR 56 MTX-531 titration
pEGFR Y1068 new Ab		band of interest	background		inverted pixel value of band		inverted pixel value of background		inverted protein - inverted background				protein/loading control			% of control
dmso	1	150.482	254		104.518		1		103.518				0.880105			#DIV/0!
10nM	2	164.095	254		90.905		1		89.905				0.728418			#DIV/0!
30nM	3	152.117	254		102.883		1		101.883				0.822566			#DIV/0!
100nM	4	197.603	254		57.397		1		56.397				0.540113			#DIV/0!
300nM	5	205.185	254		49.815		1		48.815				0.547333			#DIV/0!
1uM	6	170.522	254		84.478		1		83.478				0.688683			#DIV/0!
3uM	7	207.077	254		47.923		1		46.923				0.429954			#DIV/0!
10uM	8	219.668	254		35.332		1		34.332				0.334604			#DIV/0!
b-actin for pegfr
dmso	1	135.336	252.956		119.664		2.044		117.62
10nM	2	129.515	252.94		125.485		2.06		123.425
30nM	3	129.119	252.979		125.881		2.021		123.86
100nM	4	148.577	252.994		106.423		2.006		104.417
300nM	5	163.813	253		91.187		2		89.187
1uM	6	131.786	253		123.214		2		121.214
3uM	7	143.854	252.989		111.146		2.011		109.135
10uM	8	150.395	253		104.605		2		102.605
pAKT S473					inverted pixel value of band		inverted pixel value of background		inverted protein - inverted background				protein/loading control			% of control
dmso	1	118.121	254	254	136.879		1		135.879				1.15524			#DIV/0!
10nM	2	147.353	254	254	107.647		1		106.647				0.864063			#DIV/0!
30nM	3	165.805	254	254	89.195		1		88.195				0.712054			#DIV/0!
100nM	4	213.488	254	254	41.512		1		40.512				0.387983			#DIV/0!
300nM	5	250.042	254	254	4.958		1		3.958				0.0443787			#DIV/0!
1uM	6	254	254	254	1		1		0				0			#DIV/0!
3uM	7	254	254	254	1		1		0				0			#DIV/0!
10uM	8	254	254	254	1		1		0				0			#DIV/0!
b-actin for pAKT S473
dmso	1	135.336	252.956		119.664		2.044		117.62
10nM	2	129.515	252.94		125.485		2.06		123.425
30nM	3	129.119	252.979		125.881		2.021		123.86
100nM	4	148.577	252.994		106.423		2.006		104.417
300nM	5	163.813	253		91.187		2		89.187
1uM	6	131.786	253		123.214		2		121.214
3uM	7	143.854	252.989		111.146		2.011		109.135
10uM	8	150.395	253		104.605		2		102.605
pAKT T308													protein/loading control			% of control
dmso	1	83.143	241.778		171.857		13.222		158.635				1.26564			#DIV/0!
10nM	2	130.87	241.727		124.13		13.273		110.857				1.15496			#DIV/0!
30nM	3	152.26	242.247		102.74		12.753		89.987				0.825614			#DIV/0!
100nM	4	214.503	242.317		40.497		12.683		27.814				0.26665			#DIV/0!
300nM	5	234.009	242.671		20.991		12.329		8.662				0.0722664			#DIV/0!
1uM	6	240.127	242.294		14.873		12.706		2.167				0.0171033			#DIV/0!
3uM	7	240.584	242.372		14.416		12.628		1.788				0.0149596			#DIV/0!
10uM	8	240.377	241.681		14.623		13.319		1.304				0.0102942			#DIV/0!
b-actin for pAKT T308
dmso	1	124.628	249.968		130.372		5.032		125.34
10nM	2	154.165	250.148		100.835		4.852		95.983
30nM	3	141.343	250.337		113.657		4.663		108.994
100nM	4	146.297	250.606		108.703		4.394		104.309
300nM	5	130.478	250.34		124.522		4.66		119.862
1uM	6	123.826	250.527		131.174		4.473		126.701
3uM	7	131.102	250.624		123.898		4.376		119.522
10uM	8	123.884	250.557		131.116		4.443		126.673
pS6 S235/236		band of interest	background		inverted pixel value of band		inverted pixel value of background		inverted protein - inverted background				protein/loading control			% of control
dmso	1	166.539	252.008		88.461		2.992		85.469				0.726654			#DIV/0!
10nM	2	169.261	252		85.739		3		82.739				0.670359			#DIV/0!
30nM	3	154.332	252.001		100.668		2.999		97.669				0.788544			#DIV/0!
100nM	4	178.722	252.008		76.278		2.992		73.286				0.701859			#DIV/0!
300nM	5	197.146	252.067		57.854		2.933		54.921				0.615796			#DIV/0!
1uM	6	225.532	252.118		29.468		2.882		26.586				0.219331			#DIV/0!
3uM	7	233.873	252.107		21.127		2.893		18.234				0.167077			#DIV/0!
10uM	8	251.927	252.19		3.073		2.81		0.263				0.00256323			#DIV/0!
b-actin for pS6
dmso	1	135.336	252.956		119.664		2.044		117.62
10nM	2	129.515	252.94		125.485		2.06		123.425
30nM	3	129.119	252.979		125.881		2.021		123.86
100nM	4	148.577	252.994		106.423		2.006		104.417
300nM	5	163.813	253		91.187		2		89.187
1uM	6	131.786	253		123.214		2		121.214
3uM	7	143.854	252.989		111.146		2.011		109.135
10uM	8	150.395	253		104.605		2		102.605
Detroit 56 Densitometry
Detroit 562 MTX-531 titration
pEGFR Y1068		band of interest	background		inverted pixel value of band		inverted pixel value of background		inverted protein - inverted background				protein/loading control			% of control
dmso	1	119.152	254		135.848		1		134.848				0.975237			#DIV/0!
10nM	2	92.259	254		162.741		1		161.741				1.23612			#DIV/0!
30nM	3	69.993	254		185.007		1		184.007				1.38162			#DIV/0!
100nM	4	71.619	254		183.381		1		182.381				1.45112			#DIV/0!
300nM	5	90.472	254		164.528		1		163.528				1.3509			#DIV/0!
1uM	6	115.885	254		139.115		1		138.115				1.32039			#DIV/0!
3uM	7	150.643	254		104.357		1		103.357				0.882812			#DIV/0!
10uM	8	217.592	254		37.408		1		36.408				0.360704			#DIV/0!
b-actin for pegfr
dmso	1	112.262	250.534		142.738		4.466		138.272
10nM	2	119.713	250.559		135.287		4.441		130.846
30nM	3	117.42	250.602		137.58		4.398		133.182
100nM	4	124.882	250.565		130.118		4.435		125.683
300nM	5	129.29	250.341		125.71		4.659		121.051
1uM	6	145.808	250.41		109.192		4.59		104.602
3uM	7	133.199	250.276		121.801		4.724		117.077
10uM	8	149.189	250.125		105.811		4.875		100.936
pAKT S473					inverted pixel value of band		inverted pixel value of background		inverted protein - inverted background				protein/loading control			% of control
dmso	1	108.702	254		146.298		1		145.298				0.76636			#DIV/0!
10nM	2	127.9	254		127.1		1		126.1				0.657093			#DIV/0!
30nM	3	118.401	253.999		136.599		1.001		135.598				0.698487			#DIV/0!
100nM	4	121.322	254		133.678		1		132.678				0.716725			#DIV/0!
300nM	5	128.727	254		126.273		1		125.273				0.699572			#DIV/0!
1uM	6	189.533	254		65.467		1		64.467				0.351166			#DIV/0!
3uM	7	237.723	254		17.277		1		16.277				0.0968512			#DIV/0!
10uM	8	252.818	254		2.182		1		1.182				0.00710567			#DIV/0!
b-actin for pAKT S473
dmso	1	61.337	250.932		193.663		4.068		189.595
10nM	2	59.05	250.956		195.95		4.044		191.906
30nM	3	56.839	250.97		198.161		4.03		194.131
100nM	4	65.876	250.993		189.124		4.007		185.117
300nM	5	71.914	250.985		183.086		4.015		179.071
1uM	6	67.42	251		187.58		4		183.58
3uM	7	82.941	251.003		172.059		3.997		168.062
10uM	8	84.698	251.044		170.302		3.956		166.346
pAKT T308													protein/loading control			% of control
dmso	1	151.837	252.943		103.163		2.057		101.106				0.658967			#DIV/0!
10nM	2	129.448	252.734		125.552		2.266		123.286				0.837928			#DIV/0!
30nM	3	125.824	252.797		129.176		2.203		126.973				0.945422			#DIV/0!
100nM	4	144.769	252.816		110.231		2.184		108.047				0.821788			#DIV/0!
300nM	5	119.656	252.908		135.344		2.092		133.252				0.949386			#DIV/0!
1uM	6	168.776	252.834		86.224		2.166		84.058				0.585929			#DIV/0!
3uM	7	232.879	252.69		22.121		2.31		19.811				0.143117			#DIV/0!
10uM	8	246.07	252.606		8.93		2.394		6.536				0.0424507			#DIV/0!
b-actin for pAKT T308
dmso	1	98.177	251.608		156.823		3.392		153.431
10nM	2	104.482	251.614		150.518		3.386		147.132
30nM	3	117.552	251.855		137.448		3.145		134.303
100nM	4	120.276	251.754		134.724		3.246		131.478
300nM	5	111.082	251.438		143.918		3.562		140.356
1uM	6	108.204	251.665		146.796		3.335		143.461
3uM	7	113.356	251.781		141.644		3.219		138.425
10uM	8	97.671	251.638		157.329		3.362		153.967
pS6 S235/236		band of interest	background		inverted pixel value of band		inverted pixel value of background		inverted protein - inverted background				protein/loading control			% of control
dmso	1	108.174	254		146.826		1		145.826				0.769145			#DIV/0!
10nM	2	136.862	254		118.138		1		117.138				0.610393			#DIV/0!
30nM	3	149.541	254		105.459		1		104.459				0.538085			#DIV/0!
100nM	4	174.195	254		80.805		1		79.805				0.431106			#DIV/0!
300nM	5	183.703	254		71.297		1		70.297				0.392565			#DIV/0!
1uM	6	179.13	254		75.87		1		74.87				0.407833			#DIV/0!
3uM	7	167.967	254		87.033		1		86.033				0.511912			#DIV/0!
10uM	8	239.034	254		15.966		1		14.966				0.0899691			#DIV/0!
b-actin for pS6
dmso	1	61.337	250.932		193.663		4.068		189.595
10nM	2	59.05	250.956		195.95		4.044		191.906
30nM	3	56.839	250.97		198.161		4.03		194.131
100nM	4	65.876	250.993		189.124		4.007		185.117
300nM	5	71.914	250.985		183.086		4.015		179.071
1uM	6	67.42	251		187.58		4		183.58
3uM	7	82.941	251.003		172.059		3.997		168.062
10uM	8	84.698	251.044		170.302		3.956		166.346

## Sheet: Ext data Fig. 2e
Extended Data Figure 2e: MTX-531 titration in HNSCC cell lines
CAL-27 Densitometry
pEGFR Y1068	Band	MTX-531 Conc. (uM)	Band area		Beta actin	Band	MTX-531 Conc. (uM)	Band area		Ratio of pEGFR to beta actin	% of Control
	1	0	28383.8			1	0	23100.9		1.22869	100
	2	0.001	36233.4			2	0.001	23910.5		1.51538	123.333
	3	0.01	31038.3			3	0.01	21343.6		1.45422	118.356
	4	0.1	28205.2			4	0.1	20379.7		1.38399	112.64
	5	1	6692.91			5	1	21087.3		0.31739	25.8317
	6	10	0			6	10	18343.8		0	0
pHER3 Y1289	Band	MTX-531 Conc. (uM)	Band area		Beta actin	Band	MTX-531 Conc. (uM)	Band area		Ratio of pHER3 to beta actin	% of Control
	1	0	20599.3			1	0	21029		0.979565	100
	2	0.001	27747.2			2	0.001	20727.4		1.33867	136.66
	3	0.01	24270.2			3	0.01	18628.1		1.30289	133.007
	4	0.1	22920.2			4	0.1	17097.9		1.34052	136.849
	5	1	824.82			5	1	20871.2		0.0395194	4.03439
	6	10	0			6	10	17729.5		0	0
pHER2 Y1248	Band	MTX-531 Conc. (uM)	Band area		Beta actin	Band	MTX-531 Conc. (uM)	Band area		Ratio of pHER2 to beta actin	% of Control
	1	0	15829.2			1	0	22470		0.704461	100
	2	0.001	21511.5			2	0.001	22581		0.952636	135.229
	3	0.01	23673.4			3	0.01	23828.8		0.993478	141.027
	4	0.1	19040.4			4	0.1	20270.6		0.939313	133.338
	5	1	163.192			5	1	24775.9		0.00658672	0.935001
	6	10	0			6	10	23664		0	0
pAKT T308	Band	MTX-531 Conc. (uM)	Band area		Beta actin	Band	MTX-531 Conc. (uM)	Band area		Ratio of pAKT to beta actin	% of Control
	1	0	21114.5			1	0	21029		1.00407	100
	2	0.001	23231.4			2	0.001	20727.4		1.1208	111.626
	3	0.01	18451.8			3	0.01	18628.1		0.99054	98.6527
	4	0.1	13982.9			4	0.1	17097.9		0.817814	81.4501
	5	1	0			5	1	20871.2		0	0
	6	10	0			6	10	17729.5		0	0
pAKT S473	Band	MTX-531 Conc. (uM)	Band area		Beta actin	Band	MTX-531 Conc. (uM)	Band area		Ratio of pAKT to beta actin	% of Control
	1	0	24272			1	0	23100.9		1.0507	100
	2	0.001	24193.5			2	0.001	23910.5		1.01184	96.3018
	3	0.01	16416.9			3	0.01	21343.6		0.769173	73.2061
	4	0.1	12326.3			4	0.1	20379.7		0.604832	57.565
	5	1	0			5	1	21087.3		0	0
	6	10	0			6	10	18343.8		0	0
pS6 S235/236	Band	MTX-531 Conc. (uM)	Band area		Vinculin	Band	MTX-531 Conc. (uM)	Band area		Ratio of pS6 to vinculin	% of Control
	1	0	17842.3			1	0	15957.1		1.11814	100
	2	0.001	16229.1			2	0.001	19511		0.831795	74.3909
	3	0.01	13317.6			3	0.01	16937.5		0.786275	70.32
	4	0.1	10572.8			4	0.1	17425.5		0.606743	54.2636
	5	1	0			5	1	18789.5		0	0
	6	10	0			6	10	18017.3		0	0
MOC1 Densitometry
pEGFR Y1068	Band	MTX-531 Conc. (uM)	Band area		Beta actin	Band	MTX-531 Conc. (uM)	Band area		Ratio of pEGFR to beta actin	% of Control
cs#2234	1	0	10236.3			1	0	14673.4		0.697612	100
	2	0.01	16666.7			2	0.01	17235.7		0.966991	138.615
	3	0.03	18495.2			3	0.03	16105		1.14841	164.621
	4	0.1	17223.3			4	0.1	12437.6		1.38477	198.502
	5	0.3	18760.1			5	0.3	14415.7		1.30137	134.579
	6	1	13970.6			6	1	12743.5		1.09629	95.4617
	7	3	12024.6			7	3	17781.2		0.67625	96.9379
	8	10	4512.13			8	10	18540.1		0.243372	34.8865
pHER3 Y1289	Band	MTX-531 Conc. (uM)	Band area		Beta actin	Band	MTX-531 Conc. (uM)	Band area		Ratio of pHER3 to beta actin	% of Control
	1	0	13089.2			1	0	18473.5		0.708538	100
	2	0.01	13797.8			2	0.01	18359		0.751556	106.071
	3	0.03	13188.7			3	0.03	17225.5		0.765646	108.06
	4	0.1	11995.2			4	0.1	16675.2		0.71934	101.525
	5	0.3	11256.7			5	0.3	16595		0.678316	90.255
	6	1	12072.8			6	1	15762		0.765944	100.039
	7	3	5550.5			7	3	16942.5		0.327608	46.2372
	8	10	744.406			8	10	20047.5		0.0371321	5.24067
pHER2 Y1248	Band	MTX-531 Conc. (uM)	Band area		Beta actin	Band	MTX-531 Conc. (uM)	Band area		Ratio of pHER2 to beta actin	% of Control
	1	0	13196.7			1	0	18148.8		0.727137	100
	2	0.01	16446.6			2	0.01	18876.5		0.871271	119.822
	3	0.03	11893.6			3	0.03	17035.4		0.698167	96.0159
	4	0.1	11806.3			4	0.1	13915.1		0.848453	116.684
	5	0.3	12962.6			5	0.3	14931.5		0.868133	99.6398
	6	1	8787.84			6	1	15497.1		0.567063	81.2216
	7	3	4218.94			7	3	17057.1		0.247342	34.0158
	8	10	536.506			8	10	16397.8		0.0327181	4.49958
pAKT T308	Band	MTX-531 Conc. (uM)	Band area		Beta actin	Band	MTX-531 Conc. (uM)	Band area		Ratio of pAKT to beta actin	% of Control
	1	0	25380.9			1	0	14014.1		1.8111	100
	2	0.01	20228.9			2	0.01	13620.8		1.48514	82.0021
	3	0.03	21921.3			3	0.03	14093.3		1.55544	85.8838
	4	0.1	20534			4	0.1	13137.8		1.56297	86.2992
	5	0.3	12629.9			5	0.3	12241.8		1.0317	69.4681
	6	1	1641.01			6	1	13468.1		0.121845	7.83344
	7	3	193.021			7	3	13676.2		0.0141136	0.779283
	8	10	0			8	10	12708.9		0	0
pAKT S473	Band	MTX-531 Conc. (uM)	Band area		Beta actin	Band	MTX-531 Conc. (uM)	Band area		Ratio of pAKT to beta actin	% of Control
	1	0	30041.5			1	0	14014.1		2.14367	100
	2	0.01	27119.3			2	0.01	13620.8		1.99102	92.8791
	3	0.03	26559.5			3	0.03	14093.3		1.88455	87.9124
	4	0.1	21684.5			4	0.1	13137.8		1.65054	76.9961
	5	0.3	13801.8			5	0.3	12241.8		1.12743	56.6257
	6	1	1006.06			6	1	13468.1		0.0746999	3.9638
	7	3	0			7	3	13676.2		0	0
	8	10	0			8	10	12708.9		0	0
pS6 S235/236	Band	MTX-531 Conc. (uM)	Band area		Beta actin	Band	MTX-531 Conc. (uM)	Band area		Ratio of pS6 to vinculin	% of Control
	1	0	12428.4			1	0	14014.1		0.886856	100
	2	0.01	9428.25			2	0.01	13620.8		0.692195	78.0504
	3	0.03	12120.2			3	0.03	14093.3		0.859994	96.9711
	4	0.1	12606.3			4	0.1	13137.8		0.959545	138.624
	5	0.3	10097.5			5	0.3	12241.8		0.824841	95.9124
	6	1	7097.77			6	1	13468.1		0.527008	59.4243
	7	3	1606.46			7	3	13676.2		0.117463	13.2449
	8	10	0			8	10	12708.9		0	0
