# Supplementary material for: A first-in-class selective inhibitor of EGFR and PI3K offers a single-molecule approach to targeting adaptive resistance
Source: Nat Cancer. 2024 Jul 11;5(8):1250–66. doi: 10.1038/s43018-024-00781-6 (PMC11357990; doi:10.1038/s43018-024-00781-6)
Supplement: Supplementary file 21 — Statistical source data. [file 43018_2024_781_MOESM21_ESM.xlsx]

## Sheet: Ext data Fig. 3
Extended Data Figure 3: MTX-531 mouse PK data
MTX-531 IV Plasma concentration-time data
Blue data were included in terminal elimination T1/2								Summary of MTX-531 IV pharmacokinetic parameters
IV Dose	5	mg/kg						IV Dose	5	mg/kg
Time	Concentration (ng/mL)			Mean	SD	CV		PK parameters		Unit	Mouse 1	Mouse 2	Mouse 3	Mean	SD	CV(%)
(h)	Mouse 1	Mouse 2	Mouse 3	(ng/mL)	(ng/mL)	(%)		Cl_obs		mL/min/kg	1.24618	0.907738	1.51195	1.22195	0.302832	24.7826
0.083	22557.3	25329.5	20753.5	22880.1	2304.99	10.0742		T1/2		h	2.2641	2.35743	2.72882	2.45012	0.245832	10.0335
0.25	17190.1	20496.2	16636.9	18107.8	2086.9	11.5249		C0		ng/mL	25818.5	28139.6	23164.8	25707.6	2489.25	9.68295
0.5	14153.7	17535.5	14510.7	15400	1858	12.0649		AUClast		h*ng/mL	66832.6	91732.2	55029.1	71198	18736.9	26.3166
1	11080.9	13786	11008	11958.3	1583.21	13.2394		AUCInf		h*ng/mL	66871.2	91803.2	55116.5	71263.6	18733.6	26.2878
2	6742.58	9831.3	6337.05	7636.98	1911.13	25.0247		AUC_%Extrap_obs		%	0.0576386	0.0774286	0.15857	0.097879	0.053483	54.642
4	4590.01	6321.52	3368.13	4759.89	1484	31.1773		MRTInf_obs		h	3.95986	4.19284	3.52617	3.89296	0.33833	8.69083
8	2175.99	3232.69	1451.52	2286.73	895.731	39.1708		AUClast/D		h*mg/mL	13366.5	18346.4	11005.8	14239.6	3747.37	26.3166
24	11.8081	20.9165	22.2358	18.3201	5.67803	30.9934		Vss_obs		L/kg	0.296081	0.22836	0.319883	0.281442	0.0474855	16.8723
MTX-531 PO Plasma concentration-time data
Blue data were included in terminal elimination T1/2								Summary of MTX-531 PO pharmacokinetic parameters
PO Dose	25	mg/kg						PO Dose	25	mg/kg
Time	Concentration (ng/mL)			Mean	SD	CV		PK parameters		Unit	Mouse 4	Mouse 5	Mouse 6	Mean	SD	CV(%)
(h)	Mouse 4	Mouse 5	Mouse 6	(ng/mL)	(ng/mL)	(%)		Cl_obs		mL/min/kg	2.00714	NA	7.71014	4.85864	NA	NA
0.083	14730.3	4993.28	362.209	6695.25	7333.68	109.535		T1/2		h	0.5	8	4	4.16667	3.75278	90.0666
0.25	24613.9	13838.3	2914.69	13789	10849.7	78.684		C0		ng/mL	29622	21268	14147	21679	7745.68	35.729
0.5	29621.7	13664.2	5983.43	16423.1	12058.2	73.4223		AUClast		h*ng/mL	383039	309274	194085	295466	95230.3	32.2306
1	22654	12190.1	8693.3	14512.5	7264.33	50.0557		AUCInf		h*ng/mL	383159	NA	221894	302526	NA	NA
2	19711.4	13001.6	11252.1	14655.1	4465.44	30.4703		AUC_%Extrap_obs		%	0.0313632	NA	12.5323	6.28184	NA	NA
4	27585.8	19604.9	14147	20445.9	6758.73	33.0567		MRTInf_obs		h	6.02316	NA	11.3155	8.66934	NA	NA
8	23531.4	21268	10535.3	18444.9	6942.77	37.6406		AUClast/D		h*mg/mL	15321.5	12371	7763.42	11818.6	3809.21	32.2306
24	41.4647	62.5132	2500.36	868.114	1413.61	162.837		Vss_obs		L/kg	107.533	86.8772	62.2741	85.5613	22.658	26.4816
MTX-531 PO Plasma concentration-time data
Blue data were included in terminal elimination T1/2								Summary of MTX-531 PO pharmacokinetic parameters
PO Dose	100	mg/kg						PO Dose	100	mg/kg
Time	Concentration (ng/mL)			Mean	SD	CV		PK parameters		Unit	Mouse 7	Mouse 8	Mouse 9	Mean	SD	CV(%)
(h)	Mouse 7	Mouse 8	Mouse 9	(ng/mL)	(ng/mL)	(%)		Cl_obs		mL/min/kg	NA	19.8308	96.8494	58.3401	NA	NA
0.083	6282.46	27629.4	3556.51	12489.4	13182.2	105.547		T1/2		h	8	0.5	4	4.16667	3.75278	90.0666
0.25	29072.9	49379.8	31925.1	36792.6	10993.7	29.8803		C0		ng/mL	78576	55906	52712	62398	14101.3	22.5989
0.5	29702.7	55906	38725.8	41444.8	13311.6	32.1188		AUClast		h*ng/mL	1.1482e+06	757119	1.03049e+06	978605	200638	20.5025
1	33338.5	51059.8	37744.2	40714.2	9226.38	22.6614		AUCInf		h*ng/mL	NA	1.34622e+06	6.487e+06	3.91661e+06	NA	NA
2	32206	50773.3	48073.8	43684.4	10031.8	22.9643		AUC_%Extrap_obs		%	NA	43.7597	84.1145	63.9371	NA	NA
4	40453	44724.2	52712.5	45963.2	6222.95	13.539		MRTInf_obs		h	NA	28.3453	139.537	83.9412	NA	NA
8	78575.9	30905.3	43790.1	51090.4	24659.5	48.2664		AUClast/D		h*mg/mL	11482	7571.19	10304.9	9786.05	2006.38	20.5025
24	18723.1	20591	39051.8	26122	11236.4	43.0153		Vss_obs		L/kg	80.6344	53.17	72.3682	68.7242	14.0902	20.5025
