# Supplementary material for: A first-in-class selective inhibitor of EGFR and PI3K offers a single-molecule approach to targeting adaptive resistance
Source: Nat Cancer. 2024 Jul 11;5(8):1250–66. doi: 10.1038/s43018-024-00781-6 (PMC11357990; doi:10.1038/s43018-024-00781-6)
Supplement: Supplementary file 22 — Statistical source data. [file 43018_2024_781_MOESM22_ESM.xlsx]

## Sheet: Ext data Fig. 4a
Extended Data Figure 4a: Densitometry (MTX-531 25 mg/kg time course PD in CAL-33)
	pEGFR		Vinculin		Ratio of net pEGFR to net Vinculin		VC Average ratio		Protein Expression (% of control)	Mean	SD	SEM
VC #1	19403.3		16333.1		1.18797		1.25643
VC #2	22603.3		18063		1.25136
VC #3	20097		15111		1.32996
2 hr #1	4605.03		13820.2		0.33321				26.5204	42.654	25.0763	14.4778
2 hr #2	15735.3		17505.1		0.898899				71.544
2 hr #3	6525.05		17370.3		0.375643				29.8977
4 hr #1	4662.81		14953.4		0.311822				24.8181	13.4311	10.0294	5.79045
4 hr #2	1054.36		14199.1		0.0742551				5.91001
4 hr #3	1591.6		13243.4		0.12018				9.56521
8 hr #1	10007.2		14837.9		0.674432				53.6785	42.8128	17.6869	10.2115
8 hr #2	4387.1		15585.2		0.281491				22.4041
8 hr #3	9835.12		14951.2		0.657814				52.3559
24 hr #1	13909		13626.8		1.02071				81.2386	99.9488	16.2241	9.367
24 hr #2	20391.9		14960.5		1.36305				108.486
24 hr #3	22211.3		16053.2		1.3836				110.122
48 hr #1	7343.64		15205.1		0.482972				38.4401	56.2254	22.6189	13.059
48 hr #2	18911.3		18427		1.02628				81.6823
48 hr #3	11930.8		19557.3		0.610045				48.5539
	pAKT (thr308)		Vinculin		Ratio of net pAKT (thr308) to net Vinculin		VC Average ratio		Protein Expression (% of control)	Mean	SD	SEM
VC #1	15413.5		16333.1		0.943695		0.872215
VC #2	11427.3		18063		0.632635
VC #3	15720.2		15111		1.04031
2 hr #1	7576.88		13820.2		0.548247				62.8569	32.4031	26.5358	15.3204
2 hr #2	2175.5		17505.1		0.124278				14.2485
2 hr #3	3045.86		17370.3		0.175348				20.1038
4 hr #1	3883.52		14953.4		0.259707				29.7756	27.0968	6.16342	3.55845
4 hr #2	2482.79		14199.1		0.174856				20.0473
4 hr #3	3634.86		13243.4		0.274465				31.4676
8 hr #1	4420.35		14837.9		0.297909				34.1554	24.5458	8.32772	4.80801
8 hr #2	2724.74		15585.2		0.174828				20.0442
8 hr #3	2534.81		14951.2		0.169539				19.4377
24 hr #1	5516.35		13626.8		0.404816				46.4124	62.7572	16.1685	9.33488
24 hr #2	8235.83		14960.5		0.550505				63.1157
24 hr #3	11025.5		16053.2		0.686812				78.7434
48 hr #1	12855.7		15205.1		0.845487				96.9356	98.484	5.3154	3.06885
48 hr #2	16779.8		18427		0.910607				104.402
48 hr #3	16054.2		19557.3		0.820883				94.1148
	pAKT (ser473)		Vinculin		Ratio of net pAKT (ser473) to net Vinculin		VC Average ratio		Protein Expression (% of control)	Mean	SD	SEM
VC #1	19595.4		16333.1		1.19974		0.998273
VC #2	13710.1		18063		0.759016
VC #3	15656		15111		1.03607
2 hr #1	10501.7		13820.2		0.759878				76.1193	45.6749	27.5091	15.8824
2 hr #2	3949.98		17505.1		0.225648				22.6038
2 hr #3	6641.64		17370.3		0.382355				38.3017
4 hr #1	3843.1		14953.4		0.257005				25.7449	26.6561	4.4813	2.58728
4 hr #2	3217.69		14199.1		0.226612				22.7004
4 hr #3	4167.52		13243.4		0.314685				31.523
8 hr #1	6164.3		14837.9		0.415442				41.6161	27.4484	13.3741	7.72154
8 hr #2	3996.4		15585.2		0.256422				25.6866
8 hr #3	2245.15		14951.2		0.150165				15.0425
24 hr #1	8573.42		13626.8		0.629158				63.0247	58.9911	5.12837	2.96086
24 hr #2	7948.18		14960.5		0.531277				53.2196
24 hr #3	9732.12		16053.2		0.606241				60.729
48 hr #1	9322.66		15205.1		0.613127				61.4188	68.0016	5.78327	3.33897
48 hr #2	13293.5		18427		0.721412				72.266
48 hr #3	13728.9		19557.3		0.701984				70.3199
	pPRAS40		Vinculin		Ratio of net pPRAS40 to net Vinculin		VC Average ratio		Protein Expression (% of control)	Mean	SD	SEM
VC #1	30985.9		16333.1		1.89712		1.64231
VC #2	23280.8		18063		1.28886
VC #3	26307.3		15111		1.74094
2 hr #1	4969.71		13820.2		0.359598				21.8959	50.6227	26.1152	15.0776
2 hr #2	20966		17505.1		1.19771				72.9284
2 hr #3	16273.1		17370.3		0.936835				57.0437
4 hr #1	11517.1		14953.4		0.770198				46.8973	67.0831	24.6879	14.2536
4 hr #2	13931.8		14199.1		0.981173				59.7435
4 hr #3	20577.2		13243.4		1.55376				94.6085
8 hr #1	26162.2		14837.9		1.7632				107.361	82.96	24.8692	14.3583
8 hr #2	21467.6		15585.2		1.37743				83.8715
8 hr #3	14155.1		14951.2		0.94675				57.6475
24 hr #1	12591.2		13626.8		0.924005				56.2625	67.9238	20.0659	11.585
24 hr #2	13861.1		14960.5		0.92651				56.4151
24 hr #3	24016.3		16053.2		1.49604				91.0937
48 hr #1	17695.1		15205.1		1.16376				70.8611	54.1906	21.1471	12.2093
48 hr #2	18553.4		18427		1.00686				61.3075
48 hr #3	9765.24		19557.3		0.499315				30.4032
	pS6		Vinculin		Ratio of net pS6 to net Vinculin		VC Average ratio		Protein Expression (% of control)	Mean	SD	SEM
VC #1	16644.8		16333.1		1.01908		0.942409
VC #2	15379.9		18063		0.851457
VC #3	14456.5		15111		0.956688
2 hr #1	6227.1		13820.2		0.45058				47.8115	26.3803	18.56	10.7156
2 hr #2	2587.55		17505.1		0.147817				15.685
2 hr #3	2560.96		17370.3		0.147433				15.6443
4 hr #1	1463.31		14953.4		0.0978574				10.3837	68.4025	51.5335	29.7529
4 hr #2	11503.1		14199.1		0.810126				85.9633
4 hr #3	13586.6		13243.4		1.02591				108.86
8 hr #1	6475.62		14837.9		0.436424				46.3093	34.3531	19.5574	11.2915
8 hr #2	1730.72		15585.2		0.111049				11.7835
8 hr #3	6335.86		14951.2		0.423769				44.9665
24 hr #1	13727.7		13626.8		1.0074				106.896	124.898	15.7205	9.07624
24 hr #2	19163.3		14960.5		1.28093				135.92
24 hr #3	19951.4		16053.2		1.24283				131.878
48 hr #1	15418		15205.1		1.014				107.596	118.813	16.6893	9.6356
48 hr #2	23963.4		18427		1.30045				137.992
48 hr #3	20430.6		19557.3		1.04465				110.849
