# Supplementary material for: A first-in-class selective inhibitor of EGFR and PI3K offers a single-molecule approach to targeting adaptive resistance
Source: Nat Cancer. 2024 Jul 11;5(8):1250–66. doi: 10.1038/s43018-024-00781-6 (PMC11357990; doi:10.1038/s43018-024-00781-6)
Supplement: Supplementary file 25 — Statistical source data. [file 43018_2024_781_MOESM25_ESM.xlsx]

## Sheet: Ext data Fig. 5a
Extended Data Figure 5a: Body weight change data (erlotinib + alpelisib combination regimen)
Body weight change (%)			Tumor model: N/A
Group 1	Vehicle Control
Animal\Day of Rx	1	2	3	4	5	6	7	8	9	10	11	12	15	19	22	26	28	29	30	33	36
1	0	-1.4	-1.4	-0.9	0.5	-0.5	0.9	-1.4	0.9	1.8	2.3	2.7	3.2	7.7	5	5	8.6	10	10.9
2	0	3.4	1.5	2.4	4.4	5.4	5.9	3.4	4.4	5.4	6.8	5.9	6.8	8.8	3.9	3.9
3	0	2.1	1	3.7	5.2	4.7	5.8	7.3	5.8	6.3	8.4	7.3	10.5	16.8	17.3	17.3
4	0	-7.8	1.4	3.7	3.2	4.1	3.7	4.1	3.7	4.6	4.1	3.7	3.2	7.8	6	6	7.8
5	0	3.1	4.6	6.6	7.7	7.1	8.2	7.7	7.7	10.7	11.7	12.8	15.8	18.4	17.9	17.9	21.4
6	0	2	3	4.4	5.4	8.4	8.9	6.9	9.4	11.8	14.3	16.3	19.2	24.1	22.2	22.2	22.2
7	0	1.6	2.6	4.2	4.7	4.7	4.7	5.8	6.3	7.3	9.4	10.5	13.6	19.4	19.9	19.9	18.8	18.8	18.3
8	0	3.6	2	3	3.6	2.5	2.5	3.6	4.6	6.6	6.6	7.6	11.7	15.7	12.2	12.2	11.2	11.7	12.7
Mean	0	0.8	1.8	3.4	4.3	4.6	5.1	4.7	5.4	6.8	8	8.4	10.5	14.8	13.1	13.1	15
SEM	0	1.3435	0.601041	0.742462	0.742462	0.954594	0.954594	1.06066	0.919239	1.13137	1.37886	1.62635	2.05061	2.15668	2.58094	2.58094	2.2981
SD	0	3.8	1.7	2.1	2.1	2.7	2.7	3	2.6	3.2	3.9	4.6	5.8	6.1	7.3	7.3	6.5
Median	0	2.1	1.8	3.7	4.6	4.7	5.3	5	5.2	6.5	7.6	7.5	11.1	16.3	14.8	14.8	15
Group 2	Erlotinib 50 mg/kg + Alpelisib 12.5 mg/kg
Animal\Day of Rx	1	2	3	4	5	6	7	8	9	10	11	12	15	19	22	26	28	29	30	33	36
1	0	2.3	2.3	2.8	2.3	3.2	6	5.1	6	6.5	6.9	6.5	7.4	11.1	8.8	15.3	13	14.4	13.9	11.6	8.8
2	0	-0.9	-0.9	2.8	2.8	0.9	2.3	1.4	0.9	3.7	6.1	6.1	8.4	12.6	10.7	13.1	12.1	13.1	14	11.7	12.6
3	0	1	2.5	2.5	3.4	3.4	7.4	6.4	5.9	8.3	9.8	10.3	10.3	13.7	14.7	15.2	13.7	16.2	14.2	13.2	12.3
4	0	0.8	0.8	1.7	0.8	-0.8	2.5	1.7	0.4	3.8	3.4	3.4	4.2	6.4	5.5	5.9	6.4	5.9	7.6	1.3	-1.7
5	0	1.5	2.4	3.4	4.9	3.9	5.3	4.9	4.9	6.8	8.3	7.8	9.7	15	12.1	16.5	14.6	14.1	15.5	13.6	8.3
6	0	0.5	-1.4	1	-1.9	0	3.4	1.9	2.9	5.8	5.3	8.2	9.2	9.2	2.9	6.8	0	-5.8	-2.9	2.9	-4.3
7	0	3.2	1.4	4.1	4.6	5.9	6.4	6.4	6.8	8.7	7.3	6.4	8.2	11	10.5	13.7	14.6	16	15.5	15.5	13.7
8	0	0	0.5	0.5	1	1	2.9	1.9	1.4	3.3	5.3	5.7	5.3	-1	1	4.3	5.3	9.1	10.5	9.1	10.5
Mean	0	1.1	1	2.4	2.2	2.2	4.5	3.7	3.7	5.9	6.6	6.8	7.8	9.8	8.3	11.4	10	10.4	11	9.9	7.5
SEM	0	0.459619	0.53033	0.424264	0.777817	0.813173	0.707107	0.777817	0.919239	0.742462	0.707107	0.707107	0.742462	1.80312	1.6617	1.73241	1.90919	2.6163	2.19203	1.83848	2.40416
SD	0	1.3	1.5	1.2	2.2	2.3	2	2.2	2.6	2.1	2	2	2.1	5.1	4.7	4.9	5.4	7.4	6.2	5.2	6.8
Median	0	0.9	1.1	2.7	2.6	2.1	4.4	3.4	3.9	6.2	6.5	6.5	8.3	11.1	9.7	13.4	12.6	13.6	14	11.7	9.7
Group 3	Erlotinib 50 mg/kg + Alpelisib 25 mg/kg
Animal\Day of Rx	1	2	3	4	5	6	7	8	9	10	11	12	15	19	22	26	28	29	30	33	36
1	0	-0.5	-1.4	-0.5	-0.5	-0.9	2.3	-1.8	0.5	-0.5	1.8	0.9	4.1	5	0.9	-4.1	-5.9	-8.6	-10.9	-15.5	-20
2	0	-1.5	-3.5	-2	3	0.5	1	-1	0	1	4	2.5	3	3	-3.5	-7.5	-11.9	-16.4	-20.9
3	0	1.5	1	3	6.9	5	8.9	7.9	9.4	8.9	10.9	11.9	13.9	15.8	11.9	16.3	15.3	16.8	18.3	19.8	19.3
4	0	0	-0.4	0.8	-0.8	0	1.2	2.1	1.7	5.4	3.7	2.5	5	7.5	6.6	6.6	4.6	7.1	2.5	3.3	3.3
5	0	2.1	1.5	4.1	3.1	3.1	4.6	3.6	3.6	4.6	5.2	4.1	4.1	6.2	2.6	5.2	6.2	5.7	6.2	1.5	-3.6
6	0	3.6	3.1	5.1	5.6	5.1	7.1	3.6	5.1	8.2	8.2	10.7	10.7	14.8	11.7	14.3	16.3	15.3	15.3	15.8	14.8
7	0	1.3	-0.4	0	2.7	0.9	1.8	2.7	2.2	3.1	3.6	5.4	4.5	7.6	2.7	11.2	11.6	12.1	12.5	10.7	11.6
8	0	1	0.5	2.5	2	2	5.1	0	1.5	3	3	2.5	2.5	3.6	-1	1	-3.6	-3	-5.6	-10.7	-20.8
Mean	0	0.9	0	1.6	2.8	2	4	2.1	3	4.2	5.1	5.1	6	7.9	4	5.4	4.1	3.6	2.2	3.6	0.7
SEM	0	0.565685	0.707107	0.848528	0.954594	0.813173	1.0253	1.09602	1.09602	1.16673	1.06066	1.44957	1.44957	1.69706	1.9799	3.0052	3.67696	4.20729	4.84368	4.63155	5.72756
SD	0	1.6	2	2.4	2.7	2.3	2.9	3.1	3.1	3.3	3	4.1	4.1	4.8	5.6	8.5	10.4	11.9	13.7	13.1	16.2
Median	0	1.2	0.1	1.7	2.9	1.5	3.5	2.4	2	3.9	3.9	3.3	4.3	6.9	2.7	5.9	5.4	6.4	4.4	3.3	3.3
Group 4	Erlotinib 50 mg/kg + Alpelisib 50 mg/kg
Animal\Day of Rx	1	2	3	4	5	6	7	8	9	10	11	12	15	19	22	26	28	29	30	33	36
1	0	-6.3	1.5	2	2.4	1	0.5	2	2.4	3.4	3.4	3.9
2	0	5.6	-4.5	-5.1	-5.1	-8.1	-6.6	-7.6	-7.6	-8.1	-8.1	-7.6
3	0	-2	-5.4	-7.4	-10.3	-20.6	-23.5
4	0	-1.5	-5	-5.5	-9	-9.5	-9.5	-8.5	-9	-9	-8.5	-6.5
5	0	0.5	-1	-1.9	-5.7	-9.6	-12	-18.2	-21.1	-30.6
6	0	-2.9	-4.4	-6.9	-7.8	-10.3	-8.3	-10.8	-12.3	-12.7	-16.7	-22.1
7	0	-3.1	-1.8	-5.3	-9.3	-12.4	-12	-11.1	-11.6	-9.3	-10.2	-10.2
8	0	-1.9	-0.5	-1.9	-0.5	-1.9	-1.9	-2.9	-2.4	-2.4	0.5	-1
Mean	0	-1.5	-2.6	-4	-5.7	-8.9	-9.2	-8.2	-8.8	-9.8	-6.6	-7.3
SEM	0	1.20208	0.883883	1.13137	1.59099	2.2981	2.58094	2.26274	2.65165	3.74767	2.6163	3.14663
SD	0	3.4	2.5	3.2	4.5	6.5	7.3	6.4	7.5	10.6	7.4	8.9
Median	0	-2	-3.1	-5.2	-6.8	-9.6	-8.9	-8.5	-9	-9	-8.3	-7.1

## Sheet: Ext data Fig. 5b
Extended Data Figure 5b: HNSCC PDX Panel Body Weight Change Data
Body weight change (%)			Tumor model: NCI 245127-232-R
Group 1	Vehicle Control
Animal\Day of Rx	1	4	7	10	15	18
1	0	-3.5	-1.7	-1.7	-3	-2.2
2	0	-0.5	0	-1.9	2.9	2.9
3	0	-6.2	-11	-9.1	-5.7	-5.7
4	0	-1.7	-2.2	-1.3	-2.2	-1.3
5	0	2.3	-1.4	-0.5	-0.5	-2.3
6	0	3.7	8.4	4.2	1.4	2.8
Mean	0	-1	-1.3	-1.7	-1.2	-1
SEM	0	1.51052	2.53114	1.75547	1.26557	1.34722
SD	0	3.7	6.2	4.3	3.1	3.3
Median	0	-1.1	-1.6	-1.5	-1.4	-1.8
Group 2	MTX-531 100 mg/kg
Animal\Day of Rx	1	4	7	10	15	18
1	0	0	-2.3	-9.7	-7.4	-4.2
2	0	0.8	-4.2	-7.2	-5.1	-2.1
3	0	2.3	1.4	0.5	1.4	-1.8
4	0	3.1	-5.4	-4.5	-4	-5.8
5	0	-4.6	-14.3	-12.2	-8	-13.1
6	0	-4.6	-5.1	-8.3	-8.3	-8.8
Mean	0	-0.5	-5	-6.9	-5.2	-6
SEM	0	1.38804	2.12289	1.79629	1.51052	1.75547
SD	0	3.4	5.2	4.4	3.7	4.3
Median	0	0.4	-4.7	-7.8	-6.3	-5
Body weight change (%)			Tumor model: NCI 354836-022-R
Group 1	Vehicle Control
Animal\Day of Rx	1	5	8	12	15	19	22	26
1	0	0.9	6.9	7.3	8.2	11.6	12.9	15.5
2	0	-0.4	0.4	3.1	4.4	6.2	8	7.6
3	0	1.3	4.7	6	7.7	6.8	7.7	9.8
4	0	1.3	4.3	3.5	3.5	6.9
5	0	0.5	2.9	4.3	5.2	8.1	10	12.9
Mean	0	0.7	3.8	4.8	5.8	7.9	9.7	11.5
SEM	0	0.31305	1.07331	0.804984	0.939149	0.98387	1.07331	1.56525
SD	0	0.7	2.4	1.8	2.1	2.2	2.4	3.5
Median	0	0.9	4.3	4.3	5.2	6.9	9	11.4
Group 2	MTX-531 100 mg/kg
Animal\Day of Rx	1	5	8	12	15	19	22	26
1	0	3	7	7	4.3	9.6	12.6	14.8
2	0	8.6	11.4	15.5	16.3	9.8	12.2	15.1
3	0	2.8	8.1	10	9	12.3	11.8	13.7
4	0	4.3	7.8	8.7	8.3	13	12.2	16.1
5	0	-1.3	2.1	1.7	0.8	2.5	5.1	9.7
Mean	0	3.5	7.3	8.6	7.7	9.4	10.8	13.9
SEM	0	1.60997	1.4758	2.23607	2.59384	1.8783	1.43108	1.11803
SD	0	3.6	3.3	5	5.8	4.2	3.2	2.5
Median	0	3	7.8	8.7	8.3	9.8	12.2	14.8
Body weight change (%)			Tumor model: NCI 455876-151-R
Group 1	Vehicle Control
Animal\Day of Rx	1	5	8	12	15	19	22	26
1	0	0	2.5	1	4.5	3.5	7.5	7
2	0	4.9	6.2	3.5	7.1	9.3	9.7	8
3	0	5.4	5	5	8.1	6.8	8.1	6.8
4	0	0.5	-1	-2	3.4	2.5	6.4	6.9
5	0	0.9	1.8	1.4	1.8	1.8	0.9	-3.7
6	0	4.3	5.8	4.3	4.8	8.7	9.6	13
7	0	0.5	1.9	1.4	1.9	-0.5	-0.5	0.5
8	0	5.3	7.5	8	11.9	9.3	9.3	13.3
Mean	0	2.7	3.7	2.8	5.4	5.2	6.4	6.5
SEM	0	0.848528	1.0253	1.06066	1.20208	1.3435	1.41421	2.01525
SD	0	2.4	2.9	3	3.4	3.8	4	5.7
Median	0	2.6	3.8	2.5	4.7	5.2	7.8	7
Group 2	MTX-531 100 mg/kg
Animal\Day of Rx	1	5	8	12	15	19	22	26
1	0	3.6	2.3	5	8.1	8.6	9.5	10
2	0	2.4	3.8	8	11.3	12.7	13.7	12.3
3	0	-3.7	0.5	0.5	4.2	5.6	9.3	6.1
4	0	1.2	3.2	6	10.5	10.1	10.9	13.7
5	0	2.1	2.5	2.1	5.5	7.1	9.7	10.9
6	0	1.9	1.4	1.9	8.6	10.5	12.4	14.3
7	0	4.7	5.1	8.9	13.1	14	16.5	16.1
8	0	8.6	11.3	11.3	12.2	14	17.2	18.6
Mean	0	2.6	3.8	5.5	9.2	10.3	12.4	12.8
SEM	0	1.23744	1.20208	1.3435	1.13137	1.09602	1.09602	1.37886
SD	0	3.5	3.4	3.8	3.2	3.1	3.1	3.9
Median	0	2.3	2.9	5.5	9.6	10.3	11.7	13
Body weight change (%)			Tumor model: NCI 848979-319-R
Group 1	Vehicle Control
Animal\Day of Rx	1	4	7	10	14	17	21
1	0	-2.5	-4.3	-1.1	0.4	4.3	2.2
2	0	3.4	1.5	5.3	5.7	7.9	-6.8
3	0	3.5	5.3	8	8.8	10.2	11.5
4	0	3	1.7	4.3	3.8	6.8	17.9
5	0	0.4	-0.8	0.8	1.6	5.4	-0.8
6	0	3.1	0	5.3	7	7.5	1.8
7	0	-1.5	-4.4	0.4	-1.8	1.8	-9.2
8	0	4.8	-1.5	1.5	2.2	2.2	2.6
Mean	0	1.8	-0.3	3.1	3.5	5.8	2.4
SEM	0	0.919239	1.13137	1.09602	1.27279	1.0253	3.14663
SD	0	2.6	3.2	3.1	3.6	2.9	8.9
Median	0	3.1	-0.4	2.9	3	6.1	2
Group 2	MTX-531 100 mg/kg
Animal\Day of Rx	1	4	7	10	14	17	21
1	0	3.2	3.2	7.1	7.5	11.5	8.7
2	0	1.2	3.5	4.3	3.9	7.8	5.1
3	0	7.6	7.1	10.7	13.8	14.7	13.3
4	0	4.8	4	6.8	5.2	6	4.8
5	0	6.8	7.7	8.5	9.4	17	14
6	0	0	2.4	1.2	4.4	8	8.4
7	0	4.8	6	7.2	8	10	10.8
8	0	-1.3	0.9	2.2	6.2	8.4	7.5
Mean	0	3.4	4.4	6	7.3	10.4	9.1
SEM	0	1.13137	0.848528	1.13137	1.13137	1.3435	1.20208
SD	0	3.2	2.4	3.2	3.2	3.8	3.4
Median	0	4	3.8	7	6.9	9.2	8.6
Body weight change (%)			Tumor model: NCI 944545-341-R
Group 1	Vehicle Control
Animal\Day of Rx	1	4	8	11	15	18	22	25	29	32	36	39	43	46	50	53	57	60	64	67	71	74	78
1	0	0.4	3.6	8.9	7.3	6.5	5.3	9.7	8.1
2	0	-3.3	-3.3	-1.1	-1.8	-2.9	-1.5	1.8
3	0	2.1	2.5	2.9	2.1	7.4	8.2	10.7	9.1	12.8
4	0	0.8	2.3	3.8	4.6	6.2	5	8.5	10	8.8
5	0	5.8	6.8	9.2	12.6	13.1	12.1	16	16.5
6	0	3.7	8.4	10.7	14.4	15.8	18.1	19.1	19.1
Mean	0	1.6	3.4	5.7	6.5	7.7	7.9	11	12.6
SEM	0	1.26557	1.67382	1.87794	2.53114	2.65361	2.73526	2.49031	2.00042
SD	0	3.1	4.1	4.6	6.2	6.5	6.7	6.1	4.9
Median	0	1.5	3.1	6.4	6	7	6.8	10.2	10
Group 2	MTX-531 100 mg/kg
Animal\Day of Rx	1	4	8	11	15	18	22	25	29	32	36	39	43	46	50	53	57	60	64	67	71	74	78
1	0	-0.4	0	3.8	6.1	6.8	6.8	8.7	10.6	10.6	11.7	12.1	13.3	12.1	12.5	10.6	11	13.3	12.9	16.7	16.7	14.8	11.7
2	0	1.2	1.9	6.9	7.7	10.4	10.8	12.7	16.6	15.4	15.4	18.5	16.2	16.2	18.1	18.5	20.1	21.2	20.1	22.4	25.1	23.9	22
3	0	0	0.4	2.5	2.9	2.5	0	2.1	2.9	4.6	3.3	4.1	5.4	4.1	4.6	5.4	7.1	7.9	8.7	10.8	12	9.5	8.3
4	0	-1.1	1.5	1.5	4.1	4.5	5.2	5.6	-1.1	1.1	-1.5	1.1	4.1	4.1	3.4	4.1	3.7	7.5	10.1	11.9	11.6	10.4	9.3
5	0	5.3	11	12	14.8	17.2	15.3	20.6	20.1	21.1	23.9	23.4	25.4	25.8	25.4	24.4	24.4	25.8	25.8	29.2	27.3	25.4	26.8
6	0	1.2	-1.2	1.6	2.5	4.5	6.1	6.6	10.2	9	13.5	15.6	16.4	13.9	13.1	12.7	13.9	16.4	15.2	16.4	16.4	14.8	13.1
Mean	0	1	2.3	4.7	6.4	7.7	7.4	9.4	9.9	10.3	11.1	12.5	13.5	12.7	12.9	12.6	13.4	15.4	15.5	17.9	18.2	16.5	15.2
SEM	0	0.938971	1.79629	1.67382	1.87794	2.20454	2.12289	2.65361	3.26599	2.93939	3.67423	3.47011	3.22516	3.34764	3.38846	3.18434	3.18434	2.98021	2.65361	2.81691	2.69444	2.73526	3.06186
SD	0	2.3	4.4	4.1	4.6	5.4	5.2	6.5	8	7.2	9	8.5	7.9	8.2	8.3	7.8	7.8	7.3	6.5	6.9	6.6	6.7	7.5
Median	0	0.6	1	3.2	5.1	5.7	6.5	7.7	10.4	9.8	12.6	13.9	14.8	13	12.8	11.7	12.5	14.9	14.1	16.6	16.6	14.8	12.4

## Sheet: Ext data Fig. 5c
Extended Data Figure 5c: MTX-531 150 mg/kg in NCI 848979-319-R
Body weight change (%)			Tumor model: NCI 848979-319-R
Group 1	Vehicle Control
Animal\Day of Rx	1	4	7	10	14	17	21	24	28	31
1	0	0.8	0	3.4	3.4	7.7	6.5
2	0	-2.5	-1.8	0	0.7	2.8
3	0	3.4	4.7	5.5	6.4	10.2	11
4	0	-3.6	-2.2	-2.2	0.7	1.8
5	0	2.9	5.7	9.7	7.9	5
Mean	0	0.2	1.3	3.3	3.8	5.5
SEM	0	1.38636	1.65469	2.1019	1.4758	1.56525
SD	0	3.1	3.7	4.7	3.3	3.5
Median	0	0.8	0	3.4	3.4	5
Group 2	MTX-531 150 mg/kg
Animal\Day of Rx	1	4	7	10	14	17	21	24	28	31
1	0	1.9	1.9	2.3	1.6	4.3	3.5	3.9	3.5	3.5
2	0	3.7	-3.4	4.6	6.2	12.3	12.7	12.7	14.8	14.5
3	0	4	3.2	6	7.3	11.7	10.9	12.1	11.7	12.9
4	0	-2.2	-3.5	1	1	5.4	3.2	6.4	5.1	6.1
5	0	-2.2	-4.4	-2.9	-4.4	-1.1	1.5	4	4.7	6.2
Mean	0	1	-1.2	2.2	2.3	6.5	6.4	7.8	8	8.6
SEM	0	1.38636	1.56525	1.56525	2.1019	2.5044	2.28079	1.92302	2.23607	2.14663
SD	0	3.1	3.5	3.5	4.7	5.6	5.1	4.3	5	4.8
Median	0	1.9	-3.4	2.3	1.6	5.4	3.5	6.4	5.1	6.2
Tumor volume over time (mm3)			Tumor model: NCI 848979-319-R
Group 1	Vehicle Control
Animal\Day of Rx	1	4	7	10	14	17
1	144	221	320	486	650	847
2	126	196	320	550	787	1099
3	126	256	320	500	600	847
4	144	256	405	666	936	1183
5	126	256	405	550	864	1099
Mean	133	237	354	550	767	1015
SEM	4.47214	12.0748	21.019	31.7522	63.0571	70.2125
SD	10	27	47	71	141	157
Median	126	256	320	550	787	1099
Group 2	MTX-531 150 mg/kg
Animal\Day of Rx	1	4	7	10	14	17
1	126	172	172	126	126	126
2	144	196	172	172	172	126
3	144	126	126	108	108	108
4	126	126	126	108	108	88
5	126	108	108	108	108	75
Mean	133	146	141	124	124	105
SEM	4.47214	16.5469	12.9692	12.522	12.522	10.2859
SD	10	37	29	28	28	23
Median	126	126	126	108	108	108

## Sheet: Ext data Fig. 5d
Extended Data Figure 5d: Body weight change data (MTX-531 + trametinib combination)
Body weight change (%)			Tumor model: NCI CN0375-F725
Group 1	Vehicle Control
Animal\Day of Rx	1	3	7	10	14	17	21	24	27	30
1	0	3.2	4.1	4.1	1.8	3.2	3.2	4.1	2.3	4.1
2	0	4	5.5	10.5	11	11	14	13.5	12.5	16
3	0	-0.5	-1	2.5	3.5	4.5	5.5	4	3.5
4	0	3.2	1.2	1.2	-2	-0.4	-0.4	0.8	1.6	0.8
5	0	1.4	0	1.8	1.4	0.9	0.9	0	-1.4	-3.2
Mean	0	2.3	2	4	3.1	3.8	4.6	4.5	3.7	4.4
SEM	0	0.804984	1.2522	1.69941	2.14663	1.96774	2.54912	2.41495	2.32551	3.71187
SD	0	1.8	2.8	3.8	4.8	4.4	5.7	5.4	5.2	8.3
Median	0	3.2	1.2	2.5	1.8	3.2	3.2	4	2.3	2.5
Group 2	Trametinib 1 mg/kg
Animal\Day of Rx	1	4	8	11	15	18	22	25	29	32
1	0	-0.8	0	-0.8	0.4	-0.4	0.8	2.1	0.4	-0.4
2	0	2.8	-3.8	-1.4	-1.9	-2.3	-3.8	-0.5	-1.4	-0.5
3	0	3.1	2.2	3.1	5.7	8.7	6.6	7	2.2	2.6
4	0	5.9	5.9	6.4	9.3	6.9	5.9	5.9	5.4	6.4
5	0	2.1	-1.7	-0.9	-0.4	0	2.6	2.1	3	3
Mean	0	2.6	0.5	1.3	2.6	2.6	2.4	3.3	1.9	2.2
SEM	0	1.07331	1.65469	1.52053	2.1019	2.19135	1.8783	1.38636	1.16276	1.2522
SD	0	2.4	3.7	3.4	4.7	4.9	4.2	3.1	2.6	2.8
Median	0	2.8	0	-0.8	0.4	0	2.6	2.1	2.2	2.6
Group 3	MTX-531 100 mg/kg
Animal\Day of Rx	1	4	8	11	15	18	22	25	29	32
1	0	1.4	-4.1	-4.1	-2.7	-5.9	-10.4	-9.5	-11.7	-7.7
2	0	0	-0.9	0.9	-2.3	-6	-7.4	-12.5	-11.6	-5.6
3	0	-0.4	-3.1	-0.9	0	0.9	-1.3	-1.8	-1.3	-1.3
4	0	0.9	4.8	7.8	8.3	9.1	9.1	8.3	4.8	7
5	0	3.7	4.2	6	5.6	8.3	7.9	7.4	8.8	11.6
Mean	0	1.1	0.2	1.9	1.8	1.3	-0.4	-1.6	-2.2	0.8
SEM	0	0.715542	1.83358	2.19135	2.19135	3.26466	3.93548	4.24853	4.15909	3.71187
SD	0	1.6	4.1	4.9	4.9	7.3	8.8	9.5	9.3	8.3
Median	0	0.9	-0.9	0.9	0	0.9	-1.3	-1.8	-1.3	-1.3
Group 4	MTX-531 100 mg/kg + Trametinib 1 mg/kg
Animal\Day of Rx	1	4	8	11	15	18	22	25	29	32
1	0	-0.5	3.1	6.2	9.7	6.7	10.3	13.8	10.3	12.8
2	0	0	0.9	1.4	8.8	4.6	7.8	9.7	8.3	7.8
3	0	-1.7	-2.1	-1.3	1.7	-3.4	-6.4	-3.4	-9	-4.7
4	0	0.5	4.9	7.3	13.6	18	18.9	18.9	19.9	19.9
5	0	-3.4	-6.3	-7.2	-8.7	-9.2	-2.4	-8.7	-11.6	-11.6
Mean	0	-1	0.1	1.3	5	3.3	5.6	6.1	3.6	4.8
SEM	0	0.715542	1.96774	2.63856	3.93548	4.65102	4.51686	5.2324	5.99266	5.72433
SD	0	1.6	4.4	5.9	8.8	10.4	10.1	11.7	13.4	12.8
Median	0	-0.5	0.9	1.4	8.8	4.6	7.8	9.7	8.3	7.8
Body weight change (%)			Tumor model: UM CRC 14-929
Group 1	Vehicle Control
Animal\Day of Rx	1	4	6	8	11	13
1	0	3.1	4.4	2.6	3.1	3.5
2	0	-0.9	3.2	-1.4	-0.9	-3.2
3	0	1.5	3.5	2.7	5.4	5
4	0	0	0.8	0	0.8	1.2
5	0	0	3.4	1.5	2.3	2.3
Mean	0	0.7	3.1	1.1	2.1	1.8
SEM	0	0.715542	0.581378	0.804984	1.07331	1.38636
SD	0	1.6	1.3	1.8	2.4	3.1
Median	0	0	3.4	1.5	2.3	2.3
Group 2	Trametinib 1 mg/kg
Animal\Day of Rx	1	4	6	8	11	13
1	0	-1.3	0.4	3.1	3.6	2.7
2	0	-0.4	3	2.6	2.6	3.3
3	0	0	2.6	-0.4	1.3	-1.3
4	0	0	0.8	0.4	-2.5	-3.7
5	0	2.1	2.9	-2.5	-4.5	3.3
Mean	0	0.1	1.9	0.6	0.1	0.9
SEM	0	0.536656	0.536656	1.02859	1.56525	1.43108
SD	0	1.2	1.2	2.3	3.5	3.2
Median	0	0	2.6	0.4	1.3	2.7
Group 3	MTX-531 100 mg/kg
Animal\Day of Rx	1	4	6	8	11	13
1	0	0	1.8	2.8	3.2	5.5
2	0	1	2.6	5.7	5.7	4.7
3	0	2.4	3.3	3.3	4.2	6.1
4	0	0	1.5	2	1	2
5	0	0	0.9	2.6	2.2	3.5
Mean	0	0.7	2	3.3	3.3	4.4
SEM	0	0.491935	0.402492	0.626099	0.804984	0.715542
SD	0	1.1	0.9	1.4	1.8	1.6
Median	0	0	1.8	2.8	3.2	4.7
Group 4	MTX-531 100 mg/kg + Trametinib 1 mg/kg
Animal\Day of Rx	1	4	6	8	11	13
1	0	0	0.4	0	0.9	2.2
2	0	1.7	3	2.1	0.9	3
3	0	2.1	1.7	1.7	0.8	1.3
4	0	-1.2	0	-1.2	2.3	0
5	0	2.1	3.4	3.8	1.7	3.4
Mean	0	0.9	1.7	1.3	1.3	2
SEM	0	0.67082	0.67082	0.849706	0.31305	0.626099
SD	0	1.5	1.5	1.9	0.7	1.4
Median	0	1.7	1.7	1.7	0.9	2.2

## Sheet: Ext data Fig. 5e
Extended Data Figure 5e: Body weight change data (MTX-531 + sotorasib combination)
Body weight Change (%)			Tumor model: B8324
Group 1	Vehicle Control
Animal\Day of Rx	1	5	8	12	15	19	22	26	29
1	0	0.9	2.3	3.2	2.8	4.6	5.5	2.8	0
2	0	0.9	1.9	4.2	5.2	8	7.5	9.9
3	0	5.6	8.5	14.6	19.2	14.6	10.3	7	8
4	0	4.9	6.2	6.6	8.4	11.5	13.3	12.4
5	0	2.5	1.3	4.7	5.9	6.8	8.5	8.5
Mean	0	3	4	6.7	8.3	9.1	9	8.1
SEM	0	0.98387	1.38636	2.05718	2.86217	1.78885	1.34164	1.60997
SD	0	2.2	3.1	4.6	6.4	4	3	3.6
Median	0	2.5	2.3	4.7	5.9	8	8.5	8.5
Group 2	Sotorasib 100 mg/kg
Animal\Day of Rx	1	5	8	12	15	19	22	26	29
1	0	7.8	6.5	7.8	7	10.9	11.7	12.2	13
2	0	1.3	-2.2	-0.4	-2.2	0.4	2.2	4.9	6.6
3	0	0.7	0.7	1.8	4	5.8	6.5	7.9	9
4	0	0.4	2	4.8	4.8	8.5	8.5	5.2	9.7
5	0	7.7	9.5	10.4	10	14.5	14	14	15.8
Mean	0	3.6	3.3	4.9	4.7	8	8.6	8.8	10.8
SEM	0	1.69941	2.1019	1.96774	2.01246	2.37023	2.05718	1.83358	1.60997
SD	0	3.8	4.7	4.4	4.5	5.3	4.6	4.1	3.6
Median	0	1.3	2	4.8	4.8	8.5	8.5	7.9	9.7
Group 3	MTX-531 100 mg/kg
Animal\Day of Rx	1	5	8	12	15	19	22	26	29
1	0	5.4	6.2	7.9	9.5	11.6	12.8	14	17.4
2	0	2.2	1.3	7.9	7	8.7	12.2	13.1	12.7
3	0	4.3	4.8	6.7	10.1	13.9	17.3	17.3	19.7
4	0	2.6	4.3	6.9	9.1	9.5	14.7	16.9	18.6
5	0	1.8	4	6.2	6.2	8	4.4	4.9	9.3
Mean	0	3.3	4.1	7.1	8.4	10.3	12.3	13.2	15.5
SEM	0	0.67082	0.804984	0.357771	0.760263	1.07331	2.14663	2.23607	1.96774
SD	0	1.5	1.8	0.8	1.7	2.4	4.8	5	4.4
Median	0	2.6	4.3	6.9	9.1	9.5	12.8	14	17.4
Group 4	MTX-531 100 mg/kg + Sotorasib 100 mg/kg
Animal\Day of Rx	1	5	8	12	15	19	22	26	29
1	0	7.2	11.1	13	14.9	16.8	15.9	16.8	19.2
2	0	6.9	8.8	9.7	12.9	15.7	17.1	18	20.3
3	0	3.3	2.4	4.3	6.7	9	11.4	11	15.7
4	0	0	0.8	0.8	2	4.8	5.6	4.8	7.9
5	0	6.4	4.7	9.4	13.2	13.2	14.9	14.5	14.9
Mean	0	4.8	5.6	7.4	9.9	11.9	13	13	15.6
SEM	0	1.38636	1.92302	2.14663	2.41495	2.23607	2.05718	2.37023	2.19135
SD	0	3.1	4.3	4.8	5.4	5	4.6	5.3	4.9
Median	0	6.4	4.7	9.4	12.9	13.2	14.9	14.5	15.7
