# Supplementary material for: A first-in-class selective inhibitor of EGFR and PI3K offers a single-molecule approach to targeting adaptive resistance
Source: Nat Cancer. 2024 Jul 11;5(8):1250–66. doi: 10.1038/s43018-024-00781-6 (PMC11357990; doi:10.1038/s43018-024-00781-6)
Supplement: Supplementary file 26 — Statistical source data. [file 43018_2024_781_MOESM26_ESM.xlsx]

## Sheet: Ext data Fig. 6a
Extended Data Figure 6a: Densitometry (MTX-531, erlotinib, alpelisib titrations in KPC cells)
KPC-2 MTX-531 titration
pEGFR Y1068		band of interest	background		inverted pixel value of band		inverted pixel value of background		inverted protein - inverted background				protein/loading control			% of control
dmso	1	118.689	247.038		136.311		7.962		128.349				1.36265			#DIV/0!
10nM	2	126.704	247.895		128.296		7.105		121.191				1.15848			#DIV/0!
30nM	3	129.919	248.472		125.081		6.528		118.553				1.19642			#DIV/0!
100nM	4	149.848	248.787		105.152		6.213		98.939				1.00558			#DIV/0!
300nM	5	117.871	248.781		137.129		6.219		130.91				1.30784			#DIV/0!
1uM	6	131.744	249.276		123.256		5.724		117.532				1.249			#DIV/0!
3uM	7	139.949	249.353		115.051		5.647		109.404				1.17688			#DIV/0!
10uM	8	162.083	249.677		92.917		5.323		87.594				0.971066			#DIV/0!
b-actin for pegfr
dmso	1	155.369	249.56		99.631		5.44		94.191
10nM	2	145.25	249.862		109.75		5.138		104.612
30nM	3	150.819	249.909		104.181		5.091		99.09
100nM	4	151.6	249.99		103.4		5.01		98.39
300nM	5	149.907	250.003		105.093		4.997		100.096
1uM	6	155.899	250		99.101		5		94.101
3uM	7	157.057	250.018		97.943		4.982		92.961
10uM	8	159.843	250.047		95.157		4.953		90.204
pAKT S473					inverted pixel value of band		inverted pixel value of background		inverted protein - inverted background				protein/loading control			% of control
dmso	1	80.152	151.452		174.848		103.548		71.3				1.09245			#DIV/0!
10nM	2	84.343	150.591		170.657		104.409		66.248				0.88213			#DIV/0!
30nM	3	98.732	151.01		156.268		103.99		52.278				0.710811			#DIV/0!
100nM	4	120.854	152.375		134.146		102.625		31.521				0.431003			#DIV/0!
300nM	5	146.708	154.181		108.292		100.819		7.473				0.0972781			#DIV/0!
1uM	6	151.598	154.958		103.402		100.042		3.36				0.043453			#DIV/0!
3uM	7	152.378	155.706		102.622		99.294		3.328				0.0408068			#DIV/0!
10uM	8	153.559	156.213		101.441		98.787		2.654				0.0324521			#DIV/0!
b-actin for pAKT S473
dmso	1	91.496	156.762		163.504		98.238		65.266
10nM	2	81.564	156.664		173.436		98.336		75.1
30nM	3	82.582	156.129		172.418		98.871		73.547
100nM	4	83.119	156.253		171.881		98.747		73.134
300nM	5	79.632	156.453		175.368		98.547		76.821
1uM	6	79.446	156.771		175.554		98.229		77.325
3uM	7	74.82	156.375		180.18		98.625		81.555
10uM	8	74.507	156.289		180.493		98.711		81.782
pAKT T308													protein/loading control			% of control
dmso	1	88.087	155.15		166.913		99.85		67.063				1.32528			#DIV/0!
10nM	2	77.526	152.635		177.474		102.365		75.109				1.49263			#DIV/0!
30nM	3	82.004	152.394		172.996		102.606		70.39				1.17628			#DIV/0!
100nM	4	99.624	153.704		155.376		101.296		54.08				0.841647			#DIV/0!
300nM	5	132.267	154.41		122.733		100.59		22.143				0.350153			#DIV/0!
1uM	6	141.681	153.984		113.319		101.016		12.303				0.188766			#DIV/0!
3uM	7	148.543	155.011		106.457		99.989		6.468				0.0920568			#DIV/0!
10uM	8	147.411	155.95		107.589		99.05		8.539				0.119351			#DIV/0!
b-actin for pAKT T308
dmso	1	106.284	156.887		148.716		98.113		50.603
10nM	2	106.653	156.973		148.347		98.027		50.32
30nM	3	96.601	156.442		158.399		98.558		59.841
100nM	4	92.596	156.851		162.404		98.149		64.255
300nM	5	93.966	157.204		161.034		97.796		63.238
1uM	6	91.869	157.045		163.131		97.955		65.176
3uM	7	86.765	157.026		168.235		97.974		70.261
10uM	8	86.152	157.697		168.848		97.303		71.545
pS6 S235/236		band of interest	background		inverted pixel value of band		inverted pixel value of background		inverted protein - inverted background				protein/loading control			% of control
dmso	1	109.371	158.281		145.629		96.719		48.91				0.749395			#DIV/0!
10nM	2	106.993	157.581		148.007		97.419		50.588				0.673609			#DIV/0!
30nM	3	119.697	157.938		135.303		97.062		38.241				0.519953			#DIV/0!
100nM	4	114.829	157.436		140.171		97.564		42.607				0.582588			#DIV/0!
300nM	5	149.861	157.434		105.139		97.566		7.573				0.0985798			#DIV/0!
1uM	6	157.186	156.837		97.814		98.163		-0.349				-0.00451342			#DIV/0!
3uM	7	157.419	157.491		97.581		97.509		0.072				0.00088284			#DIV/0!
10uM	8	157.476	157.742		97.524		97.258		0.266				0.00325255			#DIV/0!
b-actin for pS6
dmso	1	91.496	156.762		163.504		98.238		65.266
10nM	2	81.564	156.664		173.436		98.336		75.1
30nM	3	82.582	156.129		172.418		98.871		73.547
100nM	4	83.119	156.253		171.881		98.747		73.134
300nM	5	79.632	156.453		175.368		98.547		76.821
1uM	6	79.446	156.771		175.554		98.229		77.325
3uM	7	74.82	156.375		180.18		98.625		81.555
10uM	8	74.507	156.289		180.493		98.711		81.782
KPC-2 alpelisib titration
pEGFR Y1068		band of interest	background		inverted pixel value of band		inverted pixel value of background		inverted protein - inverted background				protein/loading control			% of control
dmso	1	150.533	249.054		104.467		5.946		98.521				0.87162			#VALUE!
10nM	2	143.754	248.941		111.246		6.059		105.187				0.864243			#VALUE!
30nM	3	148.97	249.088		106.03		5.912		100.118				0.917966			#VALUE!
100nM	4	139.669	248.847		115.331		6.153		109.178				0.791627			#VALUE!
300nM	5	127.272	249.144		127.728		5.856		121.872				1.06469			#VALUE!
1uM	6	151.026	249.227		103.974		5.773		98.201				0.802584			#VALUE!
3uM	7	141.257	249.384		113.743		5.616		108.127				0.779895			#VALUE!
10uM	8	136.91	249.499		118.09		5.501		112.589				0.912546			#VALUE!
b-actin for pegfr
dmso	1	138.882	251.914		116.118		3.086		113.032
10nM	2	130.287	251.997		124.713		3.003		121.71
30nM	3	142.935	252		112.065		3		109.065
100nM	4	114.084	252		140.916		3		137.916
300nM	5	137.533	252		117.467		3		114.467
1uM	6	129.644	252		125.356		3		122.356
3uM	7	113.357	252		141.643		3		138.643
10uM	8	128.621	252		126.379		3		123.379
pAKT S473		band of interest	background		inverted pixel value of band		inverted pixel value of background		inverted protein - inverted background				protein/loading control			% of control
dmso	1	155.344	251		99.656		4		95.656				1.0844			#DIV/0!
10nM	2	152.512	250.997		102.488		4.003		98.485				1.12245			#DIV/0!
30nM	3	182.432	250.991		72.568		4.009		68.559				0.580782			#DIV/0!
100nM	4	221.308	251		33.692		4		29.692				0.254141			#DIV/0!
300nM	5	239.048	250.994		15.952		4.006		11.946				0.0867607			#DIV/0!
1uM	6	247.003	250.534		7.997		4.466		3.531				0.0266452			#DIV/0!
3uM	7	247.943	249.57		7.057		5.43		1.627				0.0152119			#DIV/0!
10uM	8	249.237	250.183		5.763		4.817		0.946				0.00737605			#DIV/0!
b-actin for pAKT S473
dmso	1	160.34	248.551		94.66		6.449		88.211
10nM	2	160.792	248.533		94.208		6.467		87.741
30nM	3	130.396	248.442		124.604		6.558		118.046
100nM	4	131.405	248.238		123.595		6.762		116.833
300nM	5	110.372	248.061		144.628		6.939		137.689
1uM	6	115.368	247.887		139.632		7.113		132.519
3uM	7	140.728	247.684		114.272		7.316		106.956
10uM	8	119.147	247.4		135.853		7.6		128.253
pAKT T308													protein/loading control			% of control
dmso	1	148.996	240.009		106.004		14.991		91.013				0.939208			#DIV/0!
10nM	2	147.152	239.968		107.848		15.032		92.816				1.11349			#DIV/0!
30nM	3	177.051	239.952		77.949		15.048		62.901				0.671496			#DIV/0!
100nM	4	217.609	239.704		37.391		15.296		22.095				0.229823			#DIV/0!
300nM	5	231.457	239.108		23.543		15.892		7.651				0.0934542			#DIV/0!
1uM	6	235.943	239.243		19.057		15.757		3.3				0.0411877			#DIV/0!
3uM	7	234.717	239.007		20.283		15.993		4.29				0.0368658			#DIV/0!
10uM	8	236.103	238.795		18.897		16.205		2.692				0.0273922			#DIV/0!
b-actin for pAKT T308
dmso	1	157.093	253.997		97.907		1.003		96.904
10nM	2	170.644	254		84.356		1		83.356
30nM	3	160.325	253.998		94.675		1.002		93.673
100nM	4	157.861	254		97.139		1		96.139
300nM	5	172.13	253.999		82.87		1.001		81.869
1uM	6	173.879	254		81.121		1		80.121
3uM	7	137.632	254		117.368		1		116.368
10uM	8	155.724	254		99.276		1		98.276
pS6 S235/236		band of interest	background		inverted pixel value of band		inverted pixel value of background		inverted protein - inverted background				protein/loading control			%inhibition
dmso	1	135.592	242.853		119.408		12.147		107.261				1.10688			#DIV/0!
10nM	2	138.247	242.889		116.753		12.111		104.642				1.25536			#DIV/0!
30nM	3	151.072	242.783		103.928		12.217		91.711				0.979055			#DIV/0!
100nM	4	206.85	242.538		48.15		12.462		35.688				0.371213			#DIV/0!
300nM	5	227.776	242.312		27.224		12.688		14.536				0.177552			#DIV/0!
1uM	6	238.346	242.026		16.654		12.974		3.68				0.0459305			#DIV/0!
3uM	7	239.817	241.772		15.183		13.228		1.955				0.0168002			#DIV/0!
10uM	8	240.297	241.282		14.703		13.718		0.985				0.0100228			#DIV/0!
b-actin for pS6
dmso	1	157.093	253.997		97.907		1.003		96.904
10nM	2	170.644	254		84.356		1		83.356
30nM	3	160.325	253.998		94.675		1.002		93.673
100nM	4	157.861	254		97.139		1		96.139
300nM	5	172.13	253.999		82.87		1.001		81.869
1uM	6	173.879	254		81.121		1		80.121
3uM	7	137.632	254		117.368		1		116.368
10uM	8	155.724	254		99.276		1		98.276
KPC-2 erlotinib titration
pEGFR Y1068		band of interest	background		inverted pixel value of band		inverted pixel value of background		inverted protein - inverted background				protein/loading control			% of control
dmso	1	152.274	248.728		102.726		6.272		96.454				0.904279			#VALUE!
10nM	2	146.932	248.91		108.068		6.09		101.978				1.10981			#VALUE!
30nM	3	155.281	249.154		99.719		5.846		93.873				0.873327			#VALUE!
100nM	4	177.54	249.748		77.46		5.252		72.208				0.710031			#VALUE!
300nM	5	204.186	249.715		50.814		5.285		45.529				0.551118			#VALUE!
1uM	6	233.606	249.933		21.394		5.067		16.327				0.117799			#VALUE!
3uM	7	237.052	249.282		17.948		5.718		12.23				0.145734			#VALUE!
10uM	8	243.031	249.179		11.969		5.821		6.148				0.0751911			#VALUE!
b-actin for pegfr
dmso	1	143.249	249.913		111.751		5.087		106.664
10nM	2	158.035	249.923		96.965		5.077		91.888
30nM	3	142.472	249.961		112.528		5.039		107.489
100nM	4	148.172	249.869		106.828		5.131		101.697
300nM	5	167.292	249.904		87.708		5.096		82.612
1uM	6	111.174	249.774		143.826		5.226		138.6
3uM	7	165.759	249.679		89.241		5.321		83.92
10uM	8	167.689	249.454		87.311		5.546		81.765
pAKT S473		band of interest	background		inverted pixel value of band		inverted pixel value of background		inverted protein - inverted background				protein/loading control			% of control
dmso	1	107.573	250.981		147.427		4.019		143.408				1.09622			#DIV/0!
10nM	2	106.86	251		148.14		4		144.14				1.04156			#DIV/0!
30nM	3	87.593	251		167.407		4		163.407				1.11663			#DIV/0!
100nM	4	114.75	251		140.25		4		136.25				1.00719			#DIV/0!
300nM	5	205.892	251.001		49.108		3.999		45.109				0.341882			#DIV/0!
1uM	6	248.456	251		6.544		4		2.544				0.0147055			#DIV/0!
3uM	7	247.381	251		7.619		4		3.619				0.0277793			#DIV/0!
10uM	8	249.301	251.009		5.699		3.991		1.708				0.0138588			#DIV/0!
b-actin for pAKT S473
dmso	1	117.209	248.029		137.791		6.971		130.82
10nM	2	109.731	248.12		145.269		6.88		138.389
30nM	3	101.703	248.042		153.297		6.958		146.339
100nM	4	112.773	248.05		142.227		6.95		135.277
300nM	5	116.28	248.223		138.72		6.777		131.943
1uM	6	75.305	248.302		179.695		6.698		172.997
3uM	7	118.372	248.649		136.628		6.351		130.277
10uM	8	125.576	248.819		129.424		6.181		123.243
pAKT T308													protein/loading control			% of control
dmso	1	118.831	237.253		136.169		17.747		118.422				1.31772			#DIV/0!
10nM	2	111.417	237.859		143.583		17.141		126.442				1.23623			#DIV/0!
30nM	3	84.498	238.417		170.502		16.583		153.919				1.48123			#DIV/0!
100nM	4	116.342	239.16		138.658		15.84		122.818				1.15411			#DIV/0!
300nM	5	160.089	239.506		94.911		15.494		79.417				0.856793			#DIV/0!
1uM	6	214.346	239.681		40.654		15.319		25.335				0.161944			#DIV/0!
3uM	7	219.917	239.775		35.083		15.225		19.858				0.177764			#DIV/0!
10uM	8	233.369	239.953		21.631		15.047		6.584				0.0935187			#DIV/0!
b-actin for pAKT T308
dmso	1	164.036	253.905		90.964		1.095		89.869
10nM	2	151.649	253.929		103.351		1.071		102.28
30nM	3	150.068	253.981		104.932		1.019		103.913
100nM	4	147.582	254		107.418		1		106.418
300nM	5	161.293	253.984		93.707		1.016		92.691
1uM	6	97.386	253.829		157.614		1.171		156.443
3uM	7	142.283	253.993		112.717		1.007		111.71
10uM	8	183.571	253.974		71.429		1.026		70.403
pS6 S235/236		band of interest	background		inverted pixel value of band		inverted pixel value of background		inverted protein - inverted background				protein/loading control			%inhibition
dmso	1	83.603	240.392		171.397		14.608		156.789				1.74464			#DIV/0!
10nM	2	89.53	240.973		165.47		14.027		151.443				1.48067			#DIV/0!
30nM	3	102.853	241.519		152.147		13.481		138.666				1.33444			#DIV/0!
100nM	4	173.546	241.894		81.454		13.106		68.348				0.64226			#DIV/0!
300nM	5	241.207	242.353		13.793		12.647		1.146				0.0123637			#DIV/0!
1uM	6	242.588	242.778		12.412		12.222		0.19				0.0012145			#DIV/0!
3uM	7	242.694	242.781		12.306		12.219		0.087				0.000778802			#DIV/0!
10uM	8	242.863	242.918		12.137		12.082		0.055				0.000781217			#DIV/0!
b-actin for pS6
dmso	1	164.036	253.905		90.964		1.095		89.869
10nM	2	151.649	253.929		103.351		1.071		102.28
30nM	3	150.068	253.981		104.932		1.019		103.913
100nM	4	147.582	254		107.418		1		106.418
300nM	5	161.293	253.984		93.707		1.016		92.691
1uM	6	97.386	253.829		157.614		1.171		156.443
3uM	7	142.283	253.993		112.717		1.007		111.71
10uM	8	183.571	253.974		71.429		1.026		70.403
